# Supplementary material for: Quantitative integrative taxonomy informs species delimitation in Teloschistaceae (lichenized Ascomycota): the genus Wetmoreana as a case study
Source: IMA Fungus. 2024 Apr 1;15:9. doi: 10.1186/s43008-024-00140-1 (PMC11225190; doi:10.1186/s43008-024-00140-1)
Supplement: Supplementary file 1 — Additional file 1: Table S1. The taxa used in the phylogenetic and PBPB studies. The taxa for which the phenotype dataset was gathered are marked by a unique PBPB number (column B). Query specimens (column C) are those for which the sequences are not available. The newly proposed names for the selected studied taxa are included in the column D. Information about the type material is included in column E. For the taxa used in the phylogenetic analyses, the GenBank numbers of sequences are included and the newly obtained sequences are in boldface. [file 43008_2024_140_MOESM1_ESM.xlsx]

## Sheet: Arkusz6
1	Wetmoreana variegata sp.nov. HOLOTYPE	8	Flakus	9643		Peru	HCl-	0	crustose (lobate)	1	0	0	0	0	±orbicular	0	tightly	0	epruinose	0	unknown	?	present	1	plane to convex	2	polygonal to granular	2	absent	0	0	0	absent	0	plane	1	(0.5-)1-3.5	3	0.5-1.5	3	absent	0	0	0	0		0	0	0
2	Wetmoreana variegata sp.nov.	26	Flakus	9662		Peru	HCl-	0	crustose (lobate)	1	0	0	0	0	±orbicular	0	tightly	0	epruinose	0	unknown	?	present	1	plane to convex	2	polygonal to granular?	2	absent	0	0	0	absent	0	plane	1	1.5-4.5	3	0.3-1.3	3	absent	0	0	0	0		0	0	0
3	Wetmoreana variegata sp.nov.	13	Wilk	3291		Bolivia	HCl-	0	crustose (lobate)	1	0	0	0	0	orbicular	0	tightly	0	epruinose	0	conspicious	2	present	1	plane to convex	2	polygonal to granular	2	absent	0	0	0	absent	0	plane	1	0.7-2.5	3	0.4-1.1	3	absent	0	0	0	0		0	0	0
4	Wetmoreana variegata sp.nov.	6	Wilk	3286		Bolivia	HCl-	0	crustose (sublobate)	0	1	0	0	0	irregular	2	tightly	0	epruinose	0	conspicious	2	present	1	plane to convex	2	polygonal	1	absent	0	0	0	absent	0	plane	1	0.5-1.4, mostly ca 0.7	2	0.2-0.8	2	absent	0	0	0	0		0	0	0
5	Wetmoreana variegata sp.nov.	12	Wilk	4144		Bolivia	HCl-	0	crustose (lobate)	1	0	0	0	0	orbicular	0	tightly	0	epruinose	0	unknown	?	present	1	plane	1	polygonal	1	absent	0	0	0	absent	0	plane	1	1.5-3.5	3	0.4-1.5	3	schizidia	0	0	1	0	marginal, underside, dissolved	1	0	1
6	Wetmoreana variegata sp.nov.	9	Wilk	3277		Bolivia	HCl+/-	1	crustose (lobate)	1	0	0	0	0	±orbicular	0	tightly	0	epruinose	0	inconspicious	1	present	1	plane	1	polygonal	1	absent	0	0	0	absent	0	plane to convex	2	1-2	2	0.2-0.9	2	schizidia	0	0	1	0	marginal, underside, dissolved	1	0	1
7	Wetmoreana variegata sp.nov.	10	Flakus	9414		Peru	HCl-	0	crustose (lobate)	1	0	0	0	0	±orbicular	0	tightly	0	epruinose	0	conspicious	2	present	1	plane	1	polygonal	1	absent	0	0	0	absent	0	plane	1	1-4	3	0.2-1(2)	3	schizidia	0	0	1	0	marginal, laminal, dissolved	1	1	1
8	Wetmoreana variegata sp.nov.	11	Flakus	9408		Peru	HCl+	2	crustose (lobate)	1	0	0	0	0	±orbicular	0	tightly	0	epruinose	0	unknown	?	present	1	plane	1	polygonal	1	absent	0	0	0	absent	0	plane	1	1-3.5	3	0.3-1.3	3	schizidia	0	0	1	0	marginal, dissolved	1	0	1
9	Wetmoreana variegata sp.nov.		Flakus	9415		Peru	HCl-	0	crustose (lobate)	1	0	0	0	0	orbicular to irregular	1	±tightly	0	epruinose	0	conspicious	2	present	1	plane	1	polygonal	1	absent	0	0	0	absent	0	plane	1	0.5-1.8	2	0.2-0.8	2	schizidia	0	0	1	0	marginal, dissolved	1	0	1
10	Wetmoreana variegata sp.nov.		Flakus	9415 a		Peru	HCl-	0	crustose (lobate)	1	0	0	0	0	irregular	2	tightly	0	epruinose	0	conspicious	2	present	1	plane to convex	2	polygonal	1	absent	0	0	0	absent	0	plane	1	0.7-1.7	2	0.4-1.3	3	schizidia	0	0	1	0	marginal, laminal, dissolved	1	1	1
11	Wetmoreana variegata sp.nov.		Flakus	9404		Peru	HCl-	0	crustose (lobate)	1	0	0	0	0	irregular	2	tightly	0	epruinose	0	unknown	?	present	1	plane	1	polygonal	1	absent	0	0	0	absent	0	plane	1	0.5-1.8	2	0.2-1.6	3	schizidia	0	0	1	0	marginal, laminal, dissolved	1	1	1
12	Wetmoreana variegata sp.nov.		Flakus	9411		Peru	HCl-	0	crustose (lobate)	1	0	0	0	0	±orbicular	0	tightly	0	epruinose	0	unknown	?	present	1	plane	1	polygonal	1	absent	0	0	0	absent	0	plane to convex	2	0.7-2.5	3	0.3-1.2	3	schizidia	0	0	1	0	marginal, underside, dissolved	1	0	1
13	Wetmoreana variegata sp.nov.		Flakus	14802.1		Bolivia	HCl-	0	crustose (lobate)	1	0	0	0	0	orbicular to irregular	1	±tightly	0	epruinose	0	conspicious	2	present	1	plane	1	polygonal	1	absent	0	0	0	absent	0	plane	1	0.6-1.7	2	0.3-2	3	schizidia	0	0	1	0	marginal, laminal, dissolved	1	1	1
14	Wetmoreana variegata sp. nov.		Davis	34	BM 1247492	Ecuador	HCl-	0	crustose (lobate)	1	0	0	0	0	irregular	2	tightly	0	epruinose	0	unknown	?	present	1	plane to convex	2	polygonal	1	absent	0	0	0	absent	0	plane	1	0.4-2.5	3	0.2-1	2	schizidia	0	0	1	0	marginal, underside, dissolved	1	0	1
15	Wetmoreana variegata sp. nov.		Santesson	125	BM 1247497	Argentina	HCl-	0	crustose (lobate)	1	0	0	0	0	irregular	2	tightly	0	epruinose	0	conspicious	2	present	1	plane	1	polygonal	1	absent	0	0	0	absent	0	plane	1	0.5-2.2	3	0.3-1.2	3	schizidia	0	0	1	0	marginal, laminal, dissolved	1	1	1
16	Wetmoreana variegata sp. nov.		Bryan	35	F C1026048F	Peru	HCl-	0	crustose (lobate)	1	0	0	0	0	orbicular	0	tightly	0	epruinose	0	unknown	?	present	1	plane to convex	2	polygonal to granular	2	absent	0	0	0	absent	0	plane	1	0.6-1.6	2	0.5-1.0	2	absent	0	0	0	0	absent	0	0	0
17	Wetmoreana variegata sp.nov. (sub C. ochraceofulva)		D&V Ugent		MIN 846514	Bolivia	HCl-	0	crustose (lobate)	1	0	0	0	0	irregular	2	tightly	0	epruinose	0	conspicious	2	present	1	plane	1	polygonal	1	absent	0	0	0	absent	0	plane	1	0.4-2.2	3	0.3-1.1	3	schizidia	0	0	1	0	marginal	1	0	0
18	Wetmoreana variegata sp.nov. (sub C. ochraceofulva)		Osorio	5282	B 60 0081740	Uruguay	HCl-	0	crustose (lobate)	1	0	0	0	0	irregular	2	tightly	0	epruinose	0	inconspicious	1	present	1	plane to convex	2	polygonal	1	absent	0	0	0	absent	0	plane to convex	2	0.2-1.4	2	0.1-1.0	2	schizidia	0	0	1	0	marginal, laminal, dissolved	1	1	1
20	Wetmoreana variegata sp. nov.		Follmann	7673	B 60 0180162	Chile	HCl-	0	crustose (lobate)	1	0	0	0	0	orbicular to irregular	1	tightly	0	epruinose	0	inconspicious	1	present	1	plane to convex	2	polygonal to granular	2	absent	0	0	0	absent	0	plane to convex	2	0.2-2.2	3	0.1-1.1	3	schizidia	0	0	1	0	marginal, laminal, dissolved	1	1	1
21	Wetmoreana sliwae sp.nov. HOLOTYPE	14	Flakus	9279		Peru	HCl-	0	squamulose	0	0	0	1	0	irregular	2	loosely	2	epruinose	0	inconspicious	1	absent	0	verruculose	4	absent	0	crenate	1	0	0	horizontally	1	absent	0	absent	0	absent	0	absent	0	0	0	0	absent	0	0	0
22	Wetmoreana sliwae sp.nov.	15	Flakus	9277		Peru	HCl-	0	squamulose	0	0	0	1	0	irregular	2	loosely	2	epruinose	0	conspicious	2	absent	0	verruculose	4	absent	0	crenate	1	0	0	horizontally	1	absent	0	absent	0	absent	0	absent	0	0	0	0	absent	0	0	0
23	Wetmoreana sliwae sp.nov.	27	Flakus	16719		Bolivia	HCl-	0	squamulose	0	0	0	1	0	irregular	2	lossely	2	epruinose	0	conspicious	2	absent	0	verruculose	4	absent	0	crenate	1	0	0	horizontally	1	absent	0	absent	0	absent	0	absent	0	0	0	0	absent	0	0	0
24	Wetmoreana sliwae sp.nov.	17	Flakus	9600		Peru	HCl-	0	squamulose	0	0	0	1	0	irregular	2	loosely	2	epruinose	0	inconspicious	1	absent	0	verruculose	4	absent	0	crenate	1	0	0	horizontally	1	absent	0	absent	0	absent	0	absent	0	0	0	0	absent	0	0	0
25	Wetmoreana sliwae sp.nov.	19	Flakus	9526		Peru	HCl-	0	squamulose	0	0	0	1	0	irregular	2	loosely	2	epruinose	0	inconspicious	1	absent	0	verruculose	4	absent	0	crenate	1	0	0	horizontally	1	absent	0	absent	0	absent	0	absent	0	0	0	0	absent	0	0	0
26	Wetmoreana sliwae sp.nov.	16	Flakus	9266		Peru	HCl-	0	squamulose	0	0	0	1	0	irregular	2	loosely	2	epruinose	0	inconspicious	1	absent	0	verruculose	4	absent	0	crenate	1	0	0	horizontally	1	absent	0	absent	0	absent	0	absent	0	0	0	0	absent	0	0	0
27	Wetmoreana sliwae sp.nov.	2	Flakus	16503		Bolivia	HCl-	0	squamulose	0	0	0	1	0	irregular	2	lossely	2	epruinose	0	conspicious	2	absent	0	verruculose	4	absent	0	crenate	1	0	0	horizontally	1	absent	0	absent	0	absent	0	absent	0	0	0	0	absent	0	0	0
28	Wetmoreana sliwae sp.nov.		Flakus	8667		Bolivia	HCl-	0	squamulose	0	0	0	1	0	irregular	2	lossely	2	epruinose	0	unknown	?	absent	0	verruculose	4	absent	0	crenate	1	0	0	horizontally	1	absent	0	absent	0	absent	0	absent	0	0	0	0	absent	0	0	0
29	Wetmoreana sliwae sp.nov.		Wilk	7511		Bolivia	HCl-	0	squamulose	0	0	0	1	0	irregular	2	lossely	2	epruinose	0	unknown	?	absent	0	verruculose	4	absent	0	crenate	1	0	0	horizontally	1	absent	0	absent	0	absent	0	absent	0	0	0	0	absent	0	0	0
35	Wetmoreana subparviloba sp.nov. HOLOTYPE	24	Flakus	9274		Peru	HCl-	0	squamulose	0	0	0	1	0	irregular	2	lossely	2	epruinose	0	unknown	?	absent	0	strongly convex	3	absent	0	lobulate	0	1	0	irregularly	3	absent	0	absent	0	absent	0	absent	0	0	0	0	absent	0	0	0
36	Wetmoreana subparviloba sp.nov.	20	Flakus	9268		Peru	HCl-	0	squamulose	0	0	0	1	0	irregular	2	lossely	2	epruinose	0	conspicious	2	absent	0	strongly convex	3	absent	0	lobulate	0	1	0	irregularly	3	absent	0	absent	0	absent	0	absent	0	0	0	0	absent	0	0	0
37	Wetmoreana subparviloba sp.nov.		Flakus	9278		Peru	HCl-	0	squamulose	0	0	0	1	0	irregular	2	lossely	2	epruinose	0	unknown	?	absent	0	strongly convex	3	absent	0	lobulate	0	1	0	irregularly	3	absent	0	absent	0	absent	0	absent	0	0	0	0	absent	0	0	0
38	Wetmoreana rubra sp.nov. HOLOTYPE	7	Wilk	3236 a		Bolivia	HCl+	2	crustose (sublobate)	0	1	0	0	0	orbicular to irregular	1	tightly	0	epruinose	0	unknown	?	present	1	convex	3	polygonal	1	absent	0	0	0	absent	0	convex	3	0.5-1.0	1	0.2-0.5	1	absent	0	0	0	0	absent	0	0	0
39	Wetmoreana rubra sp.nov.		Wilk	3223		Bolivia	HCl+	2	crustose (sublobate)	0	1	0	0	0	orbicular to irregular	1	tightly	0	epruinose	0	unknown	?	present	1	convex	3	polygonal	1	absent	0	0	0	absent	0	convex	3	0.5-0.8	1	0.2-0.8	2	absent	0	0	0	0	absent	0	0	0
40	Wetmoreana rubra sp.nov.		Wilk	3221 b		Bolivia	HCl+	2	crustose (sublobate)	0	1	0	0	0	orbicular to irregular	1	tightly	0	epruinose	0	unknown	?	present	1	convex	3	polygonal	1	absent	0	0	0	absent	0	convex	3	0.4-1.0	1	0.2-0.7	2	absent	0	0	0	0	absent	0	0	0
41	Wetmoreana rubra sp.nov.		Wilk	3294		Bolivia	HCl+	2	crustose (sublobate)	0	1	0	0	0	±orbicular	0	tightly	0	epruinose	0	unknown	?	present	1	convex	3	polygonal	1	absent	0	0	0	absent	0	convex	3	0.7-1.8	2	0.2-0.7	2	absent	0	0	0	0	absent	0	0	0
42	Wetmoreana rubra sp.nov.		Wilk	3278		Bolivia	HCl+	2	crustose (sublobate)	0	1	0	0	0	orbicular to irregular	1	tightly	0	epruinose	0	unknown	?	present	1	convex	3	polygonal	1	absent	0	0	0	absent	0	convex	3	0.3-1.0	1	0.3-0.5	1	absent	0	0	0	0	absent	0	0	0
43	Caloplaca brouardii		Wetmore	72011	B	Mexico	HCl-	0	crustose (lobate)	1	0	0	0	0	orbicular	0	tightly	0	epruinose	0	unknown	?	present	1	plane	1	polygonal	1	absent	0	0	0	absent	0	plane	1	0.4-2.2	3	0.2-0.8	2	papillae	0	0	0	1	laminal	0	1	0
44	Caloplaca brouardii		Flakus	9663		Peru	HCl-	0	crustose (lobate)	1	0	0	0	0	orbicular to irregular	1	tightly	0	epruinose	0	unknown	?	present	1	plane	1	polygonal	1	absent	0	0	0	absent	0	plane	1	0.4-2.0	2	0.2-1.0	2	papillae	0	0	0	1	laminal	0	1	0
45	Caloplaca brouardii		Wetmore	79665	MIN	Mexico	HCl-	0	crustose (lobate)	1	0	0	0	0	orbicular to irregular	1	tightly	0	epruinose	0	unknown	?	present	1	plane	1	polygonal	1	absent	0	0	0	absent	0	plane	1	0.4-2.0	2	0.2-0.9	2	papillae	0	0	0	1	laminal	0	1	0
46	Caloplaca brouardii		Wetmore	69973	MIN	Mexico	HCl-	0	crustose (lobate)	1	0	0	0	0	orbicular to irregular	1	tightly	0	epruinose	0	unknown	?	present	1	plane	1	polygonal	1	absent	0	0	0	absent	0	plane	1	0.4-1.4	2	0.2-0.8	2	papillae	0	0	0	1	laminal	0	1	0
47	Caloplaca brouardii		Follmann	12885	B	Chile	HCl-	0	crustose (lobate)	1	0	0	0	0	orbicular to irregular	1	tightly	0	epruinose	0	unknown	?	present	1	plane	1	polygonal	1	absent	0	0	0	absent	0	plane	1	0.5-2.0	2	0.2-1.0	2	papillae	0	0	0	1	laminal	0	1	0
48	Caloplaca ochraceofulva HOLOTYPE				G 00066459	Somaliland	HCl-	0	crustose (lobate)	1	0	0	0	0	irregular	2	tightly	0	epruinose	0	unknown	?	present	1	plane	1	polygonal	1	absent	0	0	0	absent	0	plane	1	absent	0	absent	0	isidia	0	1	0	0	laminal	0	1	0
49	Caloplaca ochraceofulva (subnitida ISOTYPE)?		Fries		LD 1076640 (Isotype)	Argentina	HCl+	2	crustose (lobate)	1	0	0	0	0	orbicular to irregular	1	tightly	0	epruinose	0	unknown	?	present	1	plane	1	polygonal	1	absent	0	0	0	absent	0	plane	1	0.5-2.4	3	0.3-1.1	3	isidia	0	1	0	0	marginal	1	0	0
50	Caloplaca ochraceofulva		Almborn	7976	LD 1024896	South Africa	HCl-	0	crustose (lobate)	1	0	0	0	0	orbicular to irregular	1	tightly	0	epruinose	0	inconspicious	1	present	1	plane	1	polygonal	1	absent	0	0	0	absent	0	plane	1	0.7-1.7	2	0.4-1.4	3	isidia	0	1	0	0	marginal, laminal, dissolved	1	1	0
51	Caloplaca ochraceofulva s.s.		Almborn	7976	LD 1024960	South Africa	HCl+	2	crustose (lobate)	1	0	0	0	0	irregular	2	tightly	0	epruinose	0	unknown	?	present	1	plane	1	polygonal	1	absent	0	0	0	absent	0	plane	1	0.5-2.0	2	0.4-1.2	3	isidia	0	1	0	0	marginal	1	0	0
52	Caloplaca ochraceofulva		Kofler		LD 1024127	Basutoland	HCl+	2	crustose (lobate)	1	0	0	0	0	orbicular to irregular	1	tightly	0	epruinose	0	unknown	?	present	1	plane	1	polygonal	1	absent	0	0	0	absent	0	plane	1	0.5-1.7	2	0.3-0.9	2	isidia	0	1	0	0	marginal, dissolved	1	0	1
53	Caloplaca ochraceofulva		Kofler		LD 1066592	Basutoland	HCl-	0	crustose (lobate)	1	0	0	0	0	orbicular to irregular	1	tightly	0	epruinose	0	unknown	?	present	1	plane	1	polygonal	1	absent	0	0	0	absent	0	plane	1	0.4-1.7	2	0.3-1.0	2	isidia	0	1	0	0	marginal	1	0	0
54	Caloplaca ochraceofulva		Kofler		LD 1066528	Basutoland	HCl+	2	crustose (lobate)	1	0	0	0	0	orbicular to irregular	1	tightly	0	epruinose	0	unknown	?	present	1	plane	1	polygonal	1	absent	0	0	0	absent	0	plane	1	0.5-2.3	3	0.3-1.3	3	isidia	0	1	0	0	marginal, dissolved	1	0	1
55	Caloplaca ochraceofulva		Zapletal		E 00905776	Saudi Arabi	HCl-	0	crustose (lobate)	1	0	0	0	0	irregular	2	tightly	0	epruinose	0	conspicious	2	present	1	plane	1	polygonal	1	absent	0	0	0	absent	0	plane	1	0.4-2.2	3	0.3-1.2	3	isidia	0	1	0	0	marginal, laminal, dissolved	1	1	1
56	Caloplaca ochraceofulva		Zapletal		E 00905777	Saudi Arabi	HCl-	0	crustose (lobate)	1	0	0	0	0	orbicular to irregular	1	tightly	0	epruinose	0	conspicious	2	present	1	plane	1	polygonal	1	absent	0	0	0	absent	0	plane	1	0.5-1.9	2	0.2-1.5	3	isidia	0	1	0	0	marginal	1	0	0
57	Caloplaca ochraceofulva		Geesteranus	10299	LD 1087200	Kenya	HCl+	2	crustose (lobate)	1	0	0	0	0	orbicular to irregular	1	tightly	0	epruinose	0	unknown	?	present	1	plane	1	polygonal	1	absent	0	0	0	absent	0	plane	1	0.4-2.0	2	0.2-1.0	2	isidia	0	1	0	0	marginal, laminal, dissolved	1	1	1
58	Caloplaca ochraceofulva s.s.		Geesteranus	L 6546	LD 1024063	Africa: Orange Fre State	HCl-	0	crustose (lobate)	1	0	0	0	0	orbicular	0	tightly	0	epruinose	0	unknown	?	present	1	plane	1	polygonal	1	absent	0	0	0	absent	0	plane	1	0.5-2.0	2	0.2-1.7	3	isidia	0	1	0	0	marginal, underside, dissolved	1	0	1
59	Caloplaca ochraceofulva		Geesteranus	L 4644a	LD 1000623	Kenya	HCl+	2	crustose (lobate)	1	0	0	0	0	orbicular to irregular	1	tightly	0	epruinose	0	unknown	?	present	1	plane	1	polygonal	1	absent	0	0	0	absent	0	plane	1	0.3-1.8	2	0.2-0.9	2	isidia	0	1	0	0	marginal	1	0	0
60	Caloplaca ochraceofulva		Flakus	19/162	KRAM	Africa:	HCl-	0	crustose (lobate)	1	0	0	0	0	orbicular	0	tightly	0	epruinose	0	unknown	?	present	1	plane	1	polygonal	1	absent	0	0	0	absent	0	plane	1	0.4-2.4	3	0.3-1.1	3	isidia	0	1	0	0	marginal, dissolved	1	0	1
61	Caloplaca ochraceofulva!		Osorio	8345	MIN 870342	Uruguay	HCl-	0	crustose (lobate)	1	0	0	0	0	irregular	2	tightly	0	epruinose	0	unknown	?	present	1	plane	1	polygonal	1	absent	0	0	0	absent	0	plane	1	0.3-1.7	2	0.2-0.8	2	isidia	0	1	0	0	marginal, dissolved	1	0	1
62	Caloplaca ochraceofulva		Zapletal		BM 001247493	Saudi Arabi	HCl-	0	crustose (lobate)	1	0	0	0	0	irregular	2	tightly	0	epruinose	0	inconspicious	1	present	1	plane	1	polygonal	1	absent	0	0	0	absent	0	plane	1	0.4-1.8	2	0.3-1.5	3	isidia	0	1	0	0	marginal, dissolved	1	0	1
63	Caloplaca bahiana				M-0207257	Brazil	HCl-	0	crustose (lobate)	1	0	0	0	0	orbicular to irregular	1	tightly	0	epruinose	0	unknown	?	present	1	plane to convex	2	polygonal to granular	2	absent	0	0	0	absent	0	plane	1	0.6-1.8	2	0.3-0.6	2	absent	0	0	0	0	absent	0	0	0
64	Caloplaca bahiana				M-0207256	Brazil	HCl-	0	crustose (lobate)	1	0	0	0	0	irregular	2	tightly	0	epruinose	0	unknown	?	present	1	plane to convex	2	polygonal to granular	2	absent	0	0	0	absent	0	plane	1	0.4-0.9*	1	0.2-0.4*	1	absent	0	0	0	0	absent	0	0	0
65	Caloplaca bahiana!		Eyerdam	26062	F C1026062F	Peru	HCl-	0	crustose (lobate)	1	0	0	0	0	orbicular to irregular	1	tightly	0	epruinose	0	unknown	?	present	1	plane to convex	2	polygonal	1	absent	0	0	0	absent	0	plane	1	0.5-2.0	2	0.2-0.8	2	absent	0	0	0	0	absent	0	0	0
67	Wetmoreana texana		Nash III	39840	KRAM-L-46002 (Exs)	Mexico	HCl-	0	crustose (lobate)	1	0	0	0	0	irregular	2	tightly	0	pruinose	1	unknown	?	present	1	plane to convex	2	polygonal	1	absent	0	0	0	absent	0	plane	1	0.4-1.7	2	0.2-1.7	3	schizidia	0	0	1	0	dissolved	0	0	1
68	Wetmoreana texana		Wetmore	87786	KRAM (Exs)	USA	HCl-	0	crustose (lobate)	1	0	0	0	0	irregular	2	tightly	0	pruinose	1	unknown	?	present	1	plane to convex	2	polygonal	1	absent	0	0	0	absent	0	plane to convex	2	0.4-1.2	2	0.3-0.8	2	schizidia	0	0	1	0	dissolved	0	0	1
69	Wetmoreana texana		Nash III	39840	B 60 0187152	Mexico	HCl-	0	crustose (lobate)	1	0	0	0	0	irregular	2	tightly	0	partly pruinose	1	unknown	?	present	1	plane to convex	2	polygonal	1	absent	0	0	0	absent	0	plane to convex	2	0.4-1.5	2	0.2-0.9	2	schizidia	0	0	1	0	dissolved	0	0	1
70	Wetmoreana decipioides HOLOTYPE	v	Thor	20768	UPS L-671952	South Korea	HCl-	0	crustose (lobate)	1	0	0	0	0	orbicular to irregular	1	tightly	0	pruinose	1	unknown	?	present	1	plane to convex	2	sublobate	3	absent	0	0	0	absent	0	plane to convex	2	0.4-1.4	2	0.2-0.7	2	soredia	1	0	0	0	absent	0	0	0
71	Caloplaca subnitida SYNTYPE		Fries	15	S F128127	Argentina	HCl-	0	crustose (lobate)	1	0	0	0	0	irregular	2	tightly	0	pruinose	1	unknown	?	present	1	plane	1	irregular	4	absent	0	0	0	absent	0	plane	1	0.4-1.8	2	0.2-1.0	2	absent	0	0	0	0	absent	0	0	0
66	Wetmoreana appressa HOLOTYPE	v	Nash III	11988	MIN 843143	Mexico	HCl-	0	crustose (lobate)	1	0	0	0	0	orbicular to irregular	1	tightly	0	epruinose	0	unknown	?	present	1	convex	3	polygonal to granular	2	absent	0	0	0	absent	0	plane	1	0.4-2.2	3	0.2-0.9	2	absent	0	0	0	0	absent	0	0	0
[truncated: 86 more columns]

## Sheet: Arkusz
Taxon name	PBPB number	Query specimen	New name proposed	Information about type material	Country	Voucher information	References	ITS	nuLSU	mtSSU
Aridoplaca peltata	76		N/A		Bolivia	Flakus 14785, KRAM L 71755	Wilk et al. (2021)	MT754232	‒	‒
Aridoplaca peltata	77		N/A	HOLOTYPE	Peru	Flakus 9275, KRAM L 71756	Wilk et al. (2021)	MT754234	‒	‒
Aridoplaca peltata	75		N/A		Bolivia	Flakus 14732, LPB/KRAM L 71793	Wilk et al. (2021)	MT754233	‒	‒
Blastenia fernandeziana f. validior	83	Q	N/A	TYPE?	Chile	C & I Skottsberg s.n., S F95126	‒	‒	‒	‒
Callopisma subnitidum (syntype)	49	Q	Wetmoreana ochraceofulva		Argentina	Fries 50, LD 1076640	‒	‒	‒	‒
Calogaya biatorina	127		N/A		Italy	Arup L97873, LD 1801825	Arup & Grube (1999)	AF353953	‒	‒
Calogaya pusilla	126		N/A		Sweden	Arup L07089, LD 1801889	Arup et al. (2013)	KC179347	‒	‒
Caloplaca bahiensis	63	Q	Wetmoreana bahiensis	HOLOTYPE	Brazil	Luetzelburg 407, M 0207257	‒	‒	‒	‒
Caloplaca bahiensis	64	Q	Wetmoreana bahiensis		Brazil	Luetzelburg 273, M 0207256	‒	‒	‒	‒
Caloplaca brachyloba	33	Q	Wetmoreana brachyloba		Paraguay	Balansa 4200, BM 001096447	‒	‒	‒	‒
Caloplaca brachyloba	103	Q	Wetmoreana brachyloba		Paraguay	Balansa 4200, M 0207259	‒	‒	‒	‒
Caloplaca chapadensis	97	Q	Wetmoreana chapadensis	HOLOTYPE	Brazil	Malme 2318, S L12852	‒	‒	‒	‒
Caloplaca fernandeziana	84	Q	N/A		Chile	Follmann 7829, B 600180930	‒	‒	‒	‒
Caloplaca fernandeziana	85	Q	N/A		Chile, Juan Fernandes	C & I Skottsberg s.n., S F95125	‒	‒	‒	‒
Caloplaca fernandeziana	106	Q	N/A		Chile	Weber & Johnston s.n., KRAM L 25406/Exs Lich. Exs. 547 (Colorado)	‒	‒	‒	‒
Caloplaca fernandeziana	114		N/A		Chile	Vargas 2415 & Stanton, M 1012539	Vargas Castillo & Beck (2012)	JQ993841	‒	‒
Caloplaca muelleri	102	Q	Squamulea muelleri	ISOLECTOTYPE	Brazil	Wainio, Lich. Brasilienses Exsiccati 219, M-0054898	‒	‒	‒	‒
Caloplaca muelleri (sub Callopisma aurantiacum)	105	Q	Squamulea muelleri		Uruguay	Lorentz, Arnold, Lichenes Exssiccati 750, KRAM L 3770	‒	‒	‒	‒
Caloplaca ochraceofulva	48	Q	Wetmoreana ochraceofulva	LECTOTYPE	Somaliland	Hildebrandt s.n., G 00066459	‒	‒	‒	‒
Caloplaca ochraceofulva	50	Q	Wetmoreana ochraceofulva		South Africa	Almborn 7976, LD 1024896	‒	‒	‒	‒
Caloplaca ochraceofulva	51	Q	Wetmoreana ochraceofulva		South Africa	Almborn 7976, LD 1024960	‒	‒	‒	‒
Caloplaca ochraceofulva	52	Q	Wetmoreana ochraceofulva		Basutoland	Kofler s.n., LD 1024127	‒	‒	‒	‒
Caloplaca ochraceofulva	53	Q	Wetmoreana ochraceofulva		Basutoland	Kofler s.n., LD 1066592	‒	‒	‒	‒
Caloplaca ochraceofulva	54	Q	Wetmoreana ochraceofulva		Basutoland	Kofler s.n., LD 1066528	‒	‒	‒	‒
Caloplaca ochraceofulva	55		Wetmoreana ochraceofulva		Saudi Arabia	Zapletal s.n., E 00905776	this paper	PP191164	PP191166	PP191168
Caloplaca ochraceofulva	56	Q	Wetmoreana ochraceofulva		Saudi Arabia	Zapletal s.n., E 00905777	‒	‒	‒	‒
Caloplaca ochraceofulva	57	Q	Wetmoreana ochraceofulva		Kenya	Geesteranus 10299, LD 1087200	‒	‒	‒	‒
Caloplaca ochraceofulva	58	Q	Wetmoreana ochraceofulva		South Africa	Geesteranus L6546, LD 1024063	‒	‒	‒	‒
Caloplaca ochraceofulva	59	Q	Wetmoreana ochraceofulva		Kenya	Geesteranus L4644a, LD 1000623	‒	‒	‒	‒
Caloplaca ochraceofulva	61	Q	Wetmoreana ochraceofulva		Uruguay	Osorio 8345, MIN 870342	‒	‒	‒	‒
Caloplaca ochraceofulva	62	Q	Wetmoreana ochraceofulva		Saudi Arabia	Zapletal s.n., BM 001247493	‒	‒	‒	‒
Caloplaca ochraceofulva	60		Wetmoreana ochraceofulva		Namibia	Flakus 19/162, KRAM	this paper	PP191163	PP191165	PP191167
Caloplaca rubina var. evolutior	107	Q	Squamulea evolutior	HOLOTYPE	Chile, Juan Fernandes	C & I Skottsberg, s.n.,UPS L-204816	‒	‒	‒	‒
Caloplaca rubina var. evolutior (sub Caloplaca rubina)	108	Q	Squamulea evolutior		Chile, Juan Fernandes	C & I Skottsberg, s.n., UPS L-204817	‒	‒	‒	‒
Caloplaca rubina var. evolutior (syntype)	96	Q	Caloplaca rubina var. evolutior	SYNTYPE, unresolved	Chile, Juan Fernandes	C & I Skottsberg, s.n., S L2589	‒	‒	‒	‒
Caloplaca subnitida	65	Q	Wetmoreana subnitida		Peru	Eyerdam 26062, F C1026062F	‒	‒	‒	‒
Caloplaca subnitida	71	Q	Wetmoreana subnitida	LECTOTYPE designed here	Argentina	Fries 15, S F128127	‒	‒	‒	‒
Caloplaca cf. tucumanensis (sub Callopisma xanthobolum)	99	Q	unresolved		Brazil	Malme 1304, S F110191	‒	‒	‒	‒
Caloplaca xanthobola	101	Q	unresolved	HOLOTYPE	Brazil	Glaziou 3503, M 0024979	‒	‒	‒	‒
Caloplaca sp. 1 (sub Callopisma brachylobum)	32	Q	Wetmoreana circumlobata	HOLOTYPE	Paraguay	Malme 1423, S F90573	‒	‒	‒	‒
Cinnabaria boliviana	81		N/A	HOLOTYPE	Bolivia	Wilk 3221 a, KRAM L 71757	Wilk et al. (2021)	MT754245	‒	‒
Cinnabaria boliviana	82	Q	N/A		Bolivia	Wilk 3292, B	‒	‒	‒	‒
Fulgogasparrea intensa	N/A		Wetmoreana intensa	HOLOTYPE	Brazil	Cáceres & Aptroot s.n., ISE48030	Aptroot et al. (2021)	MZ198742	‒	‒
Gyalolechia gomerana	87	Q	N/A		Spain	Hafellner, Plantae Graecenses 256, B 600150061	‒	‒	‒	‒
Gyalolechia gomerana	88	Q	N/A		Spain	Wilfling et al.,1137, B 600101794	‒	‒	‒	‒
Gyalolechia gomerana	115		N/A		Spain	Søchting 9653, C-L-79433	Arup et al. (2013)	KC179441	‒	‒
Squamulea flakusii	72		N/A	HOLOTYPE	Peru	Flakus 9263 & Cykowska, KRAM L 70242	Wilk (2020)	MN108089	‒	‒
Squamulea flakusii	73	Q	N/A		Peru	Flakus 9574, KRAM	‒	‒	‒	‒
Squamulea flakusii	74	Q	N/A		Peru	Flakus 9262, KRAM	‒	‒	‒	‒
Squamulea parviloba	90	Q	N/A		Mexico	Wetmore 79341, MIN 876858	‒	‒	‒	‒
Squamulea parviloba	116		N/A		USA, Texas	Wetmore 87830, LD 1049999	Arup et al. (2013)	KC179124	‒	‒
Squamulea parviloba	89	Q	N/A	ISOTYPE	Mexico	Nash 25653, KRAM L 49518	‒	‒	‒	‒
Squamulea subsoluta	78	Q	N/A		Peru	Flakus 9272, KRAM	‒	‒	‒	‒
Squamulea subsoluta	110	Q	N/A		USA	Advaita 5076, KRAM L 53356	‒	‒	‒	‒
Squamulea subsoluta	117		N/A		South Korea	Wang, Joshi & Lei, KoLRI-011067	Kondratyuk et al. (2014b)	KJ133480	‒	‒
Squamulea subsoluta	118		N/A		Italy	Arup L97829, Arup priv. herb.	Arup (2006)	DQ173238	‒	‒
Squamulea subsoluta	79	Q	N/A		Peru	Flakus 9412, KRAM	‒	‒	‒	‒
Squamulea subsoluta	80	Q	N/A		Peru	Flakus 9409, KRAM	‒	‒	‒	‒
Teloschistes flavicans	N/A		N/A		Chile	Frödén 1624, LD	Arup et al. (2013)	KC179317	KC179255	KC179594
Teuvoahtiana altoandina	119		N/A		Argentina	Frödén 1700, LD	Arup et al. (2013)	KC179094	‒	‒
Teuvoahtiana altoandina	91	Q	N/A	LECTOTYPE	Argentina	Malme s.n., S L30810	‒	‒	‒	‒
Teuvoahtiana altoandina	92	Q	N/A		Argentina	Santesson 210, S L29124	‒	‒	‒	‒
Wetmoreana 'appressa'	120		N/A		Mexico	Wetmore 70012, LD 1084897	Arup et al. (2013)	KC179332	‒	‒
Wetmoreana appressa	66	Q	N/A	HOLOTYPE	Mexico	Nash III 11988, MIN 843143	‒	‒	‒	‒
Wetmoreana brouardii	43	Q	N/A		Mexico	Wetmore 72011, B 600104792	‒	‒	‒	‒
Wetmoreana brouardii	44	Q	N/A		Peru	Flakus 9663, KRAM	‒	‒	‒	‒
Wetmoreana brouardii	45	Q	N/A		Mexico	Wetmore 79665, MIN 857729	‒	‒	‒	‒
Wetmoreana brouardii	46	Q	N/A		Mexico	Wetmore 69973, MIN 853961	‒	‒	‒	‒
Wetmoreana brouardii	47	Q	N/A		Chile	Follmann 12885, B 600181154	‒	‒	‒	‒
Wetmoreana brouardii	128		N/A		Mexico	Søchting US9916, C	Bungartz et al. (2020)	MT967472	‒	‒
Wetmoreana brouardii_a	N/A		N/A		Mexico	Gaya 03.03.10-3 & Lutzoni, DUKE	Gaya et al. (2015)	KT291448	KT291536	‒
Wetmoreana brouardii_b	N/A		N/A		Galapagos	Bungartz 4053, CDS 27983	Bungartz et al. (2020)	MT967473	‒	‒
Wetmoreana brouardii_c	N/A		N/A		Galapagos	Aptroot 65107, CDS 31689	Bungartz et al. (2020)	MT967474	‒	‒
Wetmoreana decipioides	122		N/A		South Korea	Joshi, Jeon & Han, 100317, KoLRI 11827	Kondryatuk et al. (2013)	KF264643	‒	KF264694
Wetmoreana decipioides	70		N/A	HOLOTYPE	South Korea	Thor 20768, UPS L-671952	Arup et al. (2013)	KC179333/NR120243	KC179269	KC179608
Wetmoreana sp. 1	38		Wetmoreana rubra	HOLOTYPE	Bolivia	Wilk 3236 a, KRAM L 71767	Wilk et al. (2021)	MT754247	MT741645	MT754217
Wetmoreana sp. 1	39	Q	Wetmoreana rubra		Bolivia	Wilk 3223, B	‒	‒	‒	‒
Wetmoreana sp. 1	40	Q	Wetmoreana rubra		Bolivia	Wilk 3221 b, LPB	‒	‒	‒	‒
Wetmoreana sp. 1	41	Q	Wetmoreana rubra		Bolivia	Wilk 3294, LPB	‒	‒	‒	‒
Wetmoreana sp. 1	42	Q	Wetmoreana rubra		Bolivia	Wilk 3278, KRAM	‒	‒	‒	‒
Wetmoreana sp. 2	21		Wetmoreana sliwae	HOLOTYPE	Peru	Flakus 9279, KRAM L 71769	Wilk et al. (2021)	MT754225	MT741628	MT754194
Wetmoreana sp. 2	22		Wetmoreana sliwae		Peru	Flakus 9277, KRAM L 71770	Wilk et al. (2021)	MT754226	MT741629	MT754195
Wetmoreana sp. 2	23		Wetmoreana sliwae		Bolivia	Flakus 16719, KRAM L 71774	Wilk et al. (2021)	MT754238	MT741641	MT754206
Wetmoreana sp. 2	24		Wetmoreana sliwae		Peru	Flakus 9600, KRAM L 71772	Wilk et al. (2021)	MT754228	MT741631	MT754197
Wetmoreana sp. 2	25		Wetmoreana sliwae		Peru	Flakus 9526, KRAM L 71773	Wilk et al. (2021)	MT754229	MT741632	MT754198
Wetmoreana sp. 2	26		Wetmoreana sliwae		Peru	Flakus 9266, KRAM L 71771	Wilk et al. (2021)	MT754227	MT741630	MT754196
Wetmoreana sp. 2	27		Wetmoreana sliwae		Bolivia	Flakus 16503, KRAM L 71768	Wilk et al. (2021)	MT754230	MT741633	MT754199
Wetmoreana sp. 2	28	Q	Wetmoreana sliwae		Bolivia	Flakus 8667, KRAM, LPB, B	‒	‒	‒	‒
Wetmoreana sp. 2	29	Q	Wetmoreana sliwae		Bolivia	Wilk 7511, KRAM, LPB	‒	‒	‒	‒
Wetmoreana sp. 2	37	Q	Wetmoreana sliwae		Peru	Flakus 9278, KRAM	‒	‒	‒	‒
Wetmoreana sp. 3	35		Wetmoreana sliwae ssp. subparviloba	HOLOTYPE	Peru	Flakus 9274, KRAM L 71776	Wilk et al. (2021)	MT754235	MT741638	MT754204
Wetmoreana sp. 3	36		Wetmoreana sliwae ssp. subparviloba		Peru	Flakus 9268, KRAM L 71775	Wilk et al. (2021)	MT754231	MT741634	MT754200
Wetmoreana sp. 4	1		Wetmoreana variegata	HOLOTYPE	Peru	Flakus 9643, KRAM L 71778	Wilk et al. (2021)	MT754248	MT741646	MT754218
Wetmoreana sp. 4	2		Wetmoreana variegata		Peru	Flakus 9662, KRAM L 71779, B	Wilk et al. (2021)	MT754237	MT741640	‒
Wetmoreana sp. 4	3	Q	Wetmoreana variegata		Bolivia	Wilk 3291, KRAM L 71784, LPB	Wilk et al. (2021)	‒	MT741627	MT754193
Wetmoreana sp. 4	4		Wetmoreana variegata		Bolivia	Wilk 3286, KRAM, LPB, B	Wilk et al. (2021)	MT754246	MT741644	MT754216
Wetmoreana sp. 4	5		Wetmoreana variegata		Bolivia	Wilk 4144, KRAM L 71783	Wilk et al. (2021)	MT754224	MT741626	‒
Wetmoreana sp. 4	6		Wetmoreana variegata		Bolivia	Wilk 3277, KRAM L 71780	Wilk et al. (2021)	MT754249	MT741647	MT754219
Wetmoreana sp. 4	7		Wetmoreana variegata		Peru	Flakus 9414, KRAM L 71781, LPB, B	Wilk et al. (2021)	MT754222	MT741624	MT754191
Wetmoreana sp. 4	8		Wetmoreana variegata		Peru	Flakus 9408, KRAM L 71782	Wilk et al. (2021)	MT754223	MT741625	MT754192
Wetmoreana sp. 4	9	Q	Wetmoreana variegata		Peru	Flakus 9415 b, KRAM, LPB, B	‒	‒	‒	‒
Wetmoreana sp. 4	10	Q	Wetmoreana variegata		Peru	Flakus 9415 a, KRAM, LPB	‒	‒	‒	‒
Wetmoreana sp. 4	11	Q	Wetmoreana variegata		Peru	Flakus 9404, KRAM, B	‒	‒	‒	‒
Wetmoreana sp. 4	12	Q	Wetmoreana variegata		Peru	Flakus 9411, KRAM	‒	‒	‒	‒
Wetmoreana sp. 4	13	Q	Wetmoreana variegata		Bolivia	Flakus 14802.1, KRAM	‒	‒	‒	‒
Wetmoreana sp. 4	14	Q	Wetmoreana variegata		Ecuador	Davis 34, BM 1247492	‒	‒	‒	‒
Wetmoreana sp. 4	15	Q	Wetmoreana variegata		Argentina	Santesson 125, BM 1247497	‒	‒	‒	‒
Wetmoreana sp. 4	16	Q	Wetmoreana variegata		Peru	Bryan 35, F C1026048F	‒	‒	‒	‒
Wetmoreana sp. 4	17	Q	Wetmoreana variegata		Bolivia	D&V Ugent, MIN 846514	‒	‒	‒	‒
Wetmoreana sp. 4	18	Q	Wetmoreana variegata		Uruguay	Osorio 5282, B 60 0081740	‒	‒	‒	‒
Wetmoreana sp. 4	20	Q	Wetmoreana variegata		Chile	Follmann 7673, B 600180162	‒	‒	‒	‒
Wetmoreana sp. 5	N/A		N/A		Chile	Frödén 1645, LD	Arup et al. (2013)	KC179334	KC179270	KC179609
Wetmoreana sp. 6	N/A		N/A		Chile	Gaya 19.2.11- 37 & Vargas, DUKE	Gaya et al. (2015)	KT291463	KT291558	KT291508
Wetmoreana texana	67	Q	N/A		Mexico	Nash III 39840, KRAM L 46002 (Exs)	‒	‒	‒	‒
Wetmoreana texana	68	Q	N/A		USA	Wetmore 87786, KRAM L 49528 (Exs)	‒	‒	‒	‒
Wetmoreana texana	69	Q	N/A		Mexico	Nash III 39840, B 600187152	‒	‒	‒	‒
Wetmoreana texana	123		N/A		Mexico	Wetmore 79365, BCN 13817	Gaya et al. (2008)	EU639656	‒	‒
Wetmoreana texana	124		N/A		USA, Texas	Wetmore 87786, LD 1050127	Kondratyuk et al. (2013)	KF264657	‒	KF264710
Wetmoreana texana	125		N/A		Mexico	Søchting 9925, C-L-79434	Arup et al. (2013)	KC179337	KC179273	KC179612
