# Supplementary material for: Quantitative integrative taxonomy informs species delimitation in Teloschistaceae (lichenized Ascomycota): the genus Wetmoreana as a case study
Source: IMA Fungus. 2024 Apr 1;15:9. doi: 10.1186/s43008-024-00140-1 (PMC11225190; doi:10.1186/s43008-024-00140-1)
Supplement: Supplementary file 3 — Additional file 3: File S1. Alignment of the ITS sequences of representatives of the genus Wetmoreana analysed in this study. [file 43008_2024_140_MOESM3_ESM.fas]

>Fulgogasparrea_intensa
CGGAAGGATCATTACCGAGAGAGGGGTTTCGG-CCCCCGGGGTTTTGGCCCCGTACTCTTCATCCTTTGCTTACAAA-CCTCTGTTGCTTTGGCGG-GCTCCGCG-TCATTCTTC-GGC--TGTC---------------TG-CCCGCCAAAGATCCTTTTAGACTCATGCTGTATCAGTGTAGTCTGAGCTTC-ATT-AGCAATTAAT-T-AAAACTTTCAACAACGGATCTCTTGGTTCTGGCATCGATGAAGAACGCAGCGAAATGCGATAAGTAATGTGAATTGCAGAATTCAGTGAATCATCGAATCTTTGAACGCACATTGCGCCCCTCGGTATTCCGAGGGGTATGCCTGTTCGAGCGTCATTGCAA-CCCTCAAGCCTTGCTTGGTATTGAGCGTTCGCTCCTTC--AGTC-----GAAGGTGCGTCCTCGAAAAATAGTGGCCGTCCTGGAAGACTTTCAAGCGCAGTAATACCGTCGCTTTCGGAAGC-TTCTCCCG-AGGAT-TTCGCCGGAAAA-CC-AATGT-----C-CAATGATTGACCCTCGG---------------------GATTCAAG-------------------
>Teloschistes_flavicans
--------------TTGAGAGCGGGGTTTCGG-CTCCAGCGGTCCTTGGGCCACACTCTTCACCCTTTGTTTACTTTACCTTTGTTGCTTTGGCGA-GATATCGGAGTTCGATCC-GGCGTTATCTTTCGGGACGGCGAATG-CTCGTCAAGGGCCCGGAAAAAC-----TTTTATTAGTGCAGTCTGAGCTATCAAG-CAC-ATCAGT-T-AAAACTTTCAACAACGGATCTCTTGGTTCTGGCATCGATGAAGAACGCAGCGAAATGCGATAAGTAATGTGAATTGCAGAATTCAGTGAATCATCGAATCTTTGAACGCACATTGCGCCCCTTGGTATTCCGAGGGGCATACTTGTTCGAGCGTCATTATAA-CCCTCAAGCTTTGCTTGGTATTGAGCGTTCGCTCTCCC---GTCGCAG-GGAGTTGCGTGCTTAAAAATCAGTGGCGGTCCTCGTAGAC-TTCAAGCGCAGTAAATTCGCCGCTTC-AGAAGCTTTCTGCCT-GGGGA-TTAGCTATCGAAACC-CTAAAAAACTT-CAAT-------------------------------------------------------------
>Wetmoreana_appressa_120
--------------CCGAGGGAGGGGTCTTTGACCCCCGGGGGTTTCGCCCCGGATCTTTCATCCTTTGCTTATCAAACCCTTGTTGCTTTGGCGG-GCGTCGGA-GCTTGCTTC-GGCCCTGTT---------------CG-CCCGCCAGAGACCCTTCTAAAC-TTCGTCATGTTAGTGCCGTCTGAGCTTG-AAT-AG-AATCAAT-CAAAAACTTTCAACAACGGATCTCTTGGTTCTGGCATCGATGAAGAACGCAGCGAAATGCGATAAGTAATGTGAATTGCAGAATTCAGTGAATCATCGAATCTTTGAACGCACATTGCGCCCCTTGGAATTCCAGAGGGCATGCCTGTTCGAGCGTCATTGCAA-CCTTCAAGCTCTGCTTGGTATTGAGTGTCCGCCCCTTC---GGCTTGG-AAAGGTGCGTGCTCGAAAAACAGCGGCGGTCCCGGGAGACTTTCAGGTGCAGTAATACCGTCGCTTC-GAAGGTTTTCTGCTC-GGGAC-TCTGCCAGAAAA-CAGCCTCTAT-------------GACC-TCCGA-----------------------------------------------
>Wetmoreana_brouardii_128
-------------ACCGAGAGAGGGGTTTCGGCCCCCCGGGGTTTTCGCCCCGTACTCTTCATCCTTTGCTTACAAA-CTCTTGTTGCTTTGGCGG-GCTCCGGAGGCTTCCTTC-GGTTGTGTC---------------CG-CCCGCCAGAGATTCTTTAAAA--CCCTCTGTATCAGTGCAGTCTGAGCTTC-ATT-AGCAATTAATCC-AAAACTTTCAACAACGGATCTCTTGGTTCTGGCATCGATGAAGAGCGCAGCGAAATGCGATAAGTAATGTGAATTGCAGAATTCAGTGAATCATCGAATCTTTGAACGCACATTGCGCCCCTTGGTATTCCGAGGGGCATGCCTGTTCGAGCGTCATTGCAA-CCCTCAAGCCTTGCTTGGTATTGAGCGCTCGCTCCTTC--CGTCGAAGCGAAGGTGCGTCCTCGAAAAACAGTGGCGGTCTCGGAAGACTTTTAAGCGCAGTAATACCGTCGCTTT-AGAAGC--TCTCCCG-GGGAC-TTCGCCGGAAAA-CC-TA-TTATCTTT-CAATGA-----------------------------------------------------------
>Wetmoreana_brouardii_a
CGGAAGGATCATTACCGAGAGAGGGGTTTCGG-CCCCCGGGGTTTTCGCCCCGTACTCTTTATCCTTTGCTTACAGA-CTCTTGTTGCTTTGGCGG-GCTCCGGAGGCTTCCTTC-GGTTGTGTC---------------CG-CCCGCCAGAGATTCTT-AAAA--CCCTCTGTATCAGTGCTGTCTGAGCTTC-ATT-AGCAATTAATCC-AAAACTTTCAACAACGGATCTCTTGGTTCTGGCATCGATGAAGAACGCAGCGAAATGCGATAAGTAATGTGAATTGCAGAATTCAGTGAATCATCGAATCTTTGAACGCACATTGCGCCCCTTGGTATTCCGAGGGGCATGCCTGTTCGAGCGTCATTGCAA-CCCTCAAGCCTTGCTTGGTACTGAGCGATCGTTCCTTC--CGTCGAAGCGAAGGTGCGTCCTCGAAAAACAGTGGCCGTCTCGGAAGACTTTTAAGCGCAGTAATACCGTCGCTTT-AGAAGC--TCTCCCG-GGGAC-TTCGCCGGAAAA-CC-TGTTTATCTTT-CAATGA-TGACC-TCGGATCAGGCAGGGATACCCGCTGAACTTAAGCATAT--------------
>Wetmoreana_brouardii_b
-------------ACCGAGAGAGGGGTTTCGG-CCCCCGGGGCTTTCGCCCCGTACTCTTCATCCTTTGCTTACAAA-CTCTTGTTGCTTTGGCGG-GCTCCGAAGGCTTCCTTC-GGTTATGTC---------------CG-CCCGCCAGAGATTCTTCAAAA--CCCTCTGTATCAGTGCAGTCTGAGCTTC-ATT-AGCAATCAATCT-AAAACTTTCAACAACGGATCTCTTGGTTCTGGCATCGATGAAGAACGCAGCGAAATGCGATAAGTAATGTGAATTGCAGAATTCAGTGAATCATCGAATCTTTGAACGCACATTGCGCCCCTTGGTACTCCGAGGGGCATGCCTGTTCGAGCGTCATTGCAA-CCCTCAAGCATTGCTTGGTATTGAGCGTTCGCTTCTTC--CGTCAAAGCGAAGGTGCGTCCTCCAAAAACAGTGGCGGTCCTGGAAGACTTTTAAGCGCAGTAATACCGTCGCCTT-AGAAGT--TCTCCCG-GGGACTTTCGCCGGAAAA-CT-TATTTATCTTT-CAATGA-----------------------------------------------------------
>Wetmoreana_brouardii_c
-------------ACCGAGAGAGGGGTTTCGG-CCCCCGGGGCTTTCGCCCCGTACTCTTCATCCTTTGCTTACAAA-CTCTTGTTGCTTTGGCGG-GCTCCGAAGGTTTCCTTC-GGTTATGTC---------------CG-CCCGCCAGAGATTCTTCAAAA--CTCCATGTATCAGTGCAGTCTGAGCTTC-ATT-AGCAATCAATCT-AAAACTTTCAACAACGGATCTCTTGGTTCTGGCATCGATGAAGAACGCAGCGAAATGCGATAAGTAATGTGAATTGCAGAATTCAGTGAATCATCGAATCTTTGAACGCACATTGCGCCCCTTGGTACTCCGAGGGGCATGCCTGTTCGAGCGTCATTGCAA-CCCTCAAGCCTTGCTTGGTATTGAGCGTTCGCTCCTTC--CGTCAAAGCGAAGGTGCGTCCTCGAAAAACAGTGGCGGTCCTGGAAGACTTTTAAGCGCAGTAATACCGTCGCTTT-AGAAGC--TCTCCCG-GGGAC-TTCGCCGGAAAA-AC-TTATTATCTTT-CAATGA-----------------------------------------------------------
>Wetmoreana_decipioides_122
CGGAAGGATCATTACCTAGGAGA----------------GGGTTTCTGCCCCGTACTCTTTATCCTTTGCTTACAAA---CCTGTTGCTTTGGCGG-GCCTCCGG----ATCTTC-GGCTTTATG---------------CG-CCCGCCAGAGACCCCTAAAAA----CTTGCAATCAGTGCAGTCTGAGCTCC-ATT-AGCAACCGAT-C-AAAACTTTCAACAACGGATCTCTTGGTTCTGGCATCGATGAAGAACGCAGCGAAATGCGATAAGTAATGTGAATTGCAGAATTCAGTGAATCATCGAATCTTTGAACGCACATTGCGCCCCTTGGTATTCCGAGGGGCATGCCTGTTCGAGCGTCATTGCAA-CCCTCAAGCTCTGCTTGGTATTGAGCGCTCGCTCCCTC--CGTCATGG-GAAGGTGCGTGCTCGAACAACAGTGGCGGTCCCGGAAGAC-TTCAAGCGCAGTAATACCGTCGCTTT-AGGAGC-TTCTGCCC-GGGAC-CTTGCCGGAAAA-CAGTCTATATCCTT-CA---------------------------------------------------------------
>Wetmoreana_decipioides_70_type
--------------CCTAGGAGA---------------GGGGTTTCTGCCCCGTACTCTTTATCCTCTGTTTACAAA---CCTGTTGCTTTGGCGG-GCCTCCGG----ATCTTC-GGCTTTATG---------------CG-CCCGCCAGAGACCCTCTAAAA---ACTTGCAATCAGTGCAGTCTGAGCTCC-ATT-AGCAACGGAT-C-AAAACTTTCAACAACGGATCTCTTGGTTCTGGCATCGATGAAGAACGCAGCGAAATGCGATAAGTAATGTGAATTGCAGAATTCAGTGAATCATCGAATCTTTGAACGCACATTGCGCCCCTTGGTATTCCGAGGGGCATGCCTGTTCGAGCGTCATTGCAA-CCCTCAAGCTCTGCTTGGTATTGAGCGCTCGCTCCCTC--CGTCATTG-GAAGGTGCGTGCTCGAACAACAGTGGCGGTCCCGGAAGACTTTCAAGCGCAGTAATACCGTCGCTTT-AGGAGC-TTCTGCCC-GGGAC-CTTGCCGGAAAA-CAGTCTATATTCTT-CAATGA-----------------------------------------------------------
>Wetmoreana_ochraceofulva_comb_nov_55
CGGAAGGATCATTACCGAGAGAAGGGCTTCAG-CCCCCGGGGTGTACGCCCCGTACTCTTCATCCTTTGCTTATAAA-CTCATGTTGCTTTGGCGA-GCTCCGAA-GCTTACTTC-GGCTACGTC---------------CG-CTCGCCAGAGACTCTTCTAAA--CCTTTTATATCAATGCAGTCTGAGCTTC-ATT-AGCAATCAAT-C-AAAACTTTCAACAACGGATCTCTTGGTTCTGGCATCGATGAAGAACGCAGCGAAATGCGATAAGTAATGTGAATTGCAGAATTCAGTGAATCATCGAATCTTTGAACGCACATTGCGCCCCTTGGTATTCCGAGGGGCATGCCTGTTCGAGCGTCATTACAA-CCCTCAAGCTCTGCTTGGTATTGAGCATTCGCTCCCCC--CGTCGCAG-GAGGGTGCGTCCTCGAAAACCAATGGCGGTCCTGGAAGAC-TTCAAGCGCAGTAATACCGTCGCTTT-GCAAGC-ATCTGCCC-GGGAC-CTCGCCGGAAAA-TC-TATAT-------CGACGATTGACC-TCGGATCAGGCAGGGATACCCGCTGAACTTAAGCATATCAA-----------
>Wetmoreana_ochraceofulva_comb_nov_60
CGG-AGGATCATTACCGAGAGAAGGGCTTCAG-CCCCCGGGGTGTACGCCCCGTACTCTTCACCCTTTGCTTATAAA-CTCATGTTGCTTTGGCGA-GCTCCGAA-GTTTACTTC-GGCTACGTC---------------CG-CTCGCCAGAGACTCTTCTAAA--CCTTTTATATCAATGCAGTCTGAGCTTC-ATT-AGCAATCAAT-C-AAAACTTTCAACAACGGATCTCTTGGTTCTGGCATCGATGAAGAACGCAGCGAAATGCGATAAGTAATGTGAATTGCAGAATTCAGTGAATCATCGAATCTTTGAACGCACATTGCGCCCCTTGGTATTCCGAGGGGCATGTCTGTTCGAGCGTCATTACAA-CCCTCAAGCTCTGCTTGGTATTGAGCATTCGCTCCCCC--CGTCGCAG-GAGGGTGCGTCCTCGAAAACCAATGGCGGTCCTGGAAGAC-TTCAAGCGCAGTAATACCGTCGCTTT-GCAAGC-ATCTACCC-GGGAC-CTCGCCGGAAAA-TC-TATTT-------CGATGATTGACC-TCGGATCAGGCAGGGATACCCGCTGAACTTAAGCATATCAATAAGCGGAGGA
>Wetmoreana_rubra_sp_nov_38_type
CGGAAGGATCATTACTGAGATAGGGGTTCATTTCCCCCGGGGTTTACGCCTCGTACTCATCATCCATTGCTTATATA-TCCTTGTTGCTTTGGCGG-GCTCCGGA-GTTTACTTC-GGCTGCGTC---------------CG-CCCGTCAGAGACTTTTTTAAAA-CATTATATATCGATGCCGTCTGAGCTTC-ATT-AGCAATCAAT-C-AAAACTTTCAACAACGGATCTCTTGGTTCTGGCATCGATGAAGAACGCAGCGAAATGCGATAAGTAATGTGAATTGCAGAATTCAGTGAATCATCGAATCTTTGAACGCATATTGCGCCCCTTGGCATTCCGAGGGGCATGCCTGTTCGAGCGTCATTGCAA-CCTTCAAGCTCTGCTTGGTATTGAGCGGTCGCTCCCTC--CGTCGCAG-GAGAGTGCGCTCTCGAAAGCTAGTGGCGGTCCTGGAAGAC-TTCAAGCGCAGTAATATTCTCGCTTT-GGAAGC-TTCTGCCCAGAGAC-TTCGCCGGAAAA-CT-TGCATTTTTTT-TAGAAATTGACC-TCGGATCAGGCAGGGATACCCGCTGAACTTAAGCATATCAATAAGCGGAGGA
>Wetmoreana_sliwae_sp_nov_21_type
CGGAAGGATCATTATCGAGATGGGGGCTTCGGCTCCCCGGGGTTCACGCCCTGTACTCTTCACCCTTTGCCTATAAA-CCTTTGTTGCTTTGGCAG-GTTCCGGA-GCTTTCTTC-GGCTGTGTT---------------TG-CCTGCCAGAGACCCTTTAAAT------CTTCATTAGCGCAGTCTGAGCTTC-ATA-AGCAATCAAT-C-AAAACTTTCAACAACGGATCTCTTGGTTCTGGCATCGATGAAGAACGCAGCGAAATGCGATAAGTAATGTGAATTGCAGAATTCAGTGAATCATCGAATCTTTGAACGCACATTGCGCCCCTTGGTATTCTGAGGGGCATGCCTGTTCGAGCGTCATTGCAA-CCCTCAAGCTTTGCTTGGTATTGAGTGCTCGCTCCATC--CGTCGCAG-GAAGGTGCGTCCTCGAAAAACAGTGGCGGTCCTGGAAGGC-TTCAAGCGCAGTAATACCGTCGTTTG-GAAAGC-TTCTGCCC-GGGAC-CCCGCCGGAAAA-CA-TCTACATCTTT-CAATGATTGACC-TCGGATCAGGCAGGGATACCCGCTGAACTTAAGCATATCAATAAGCGGAGGA
>Wetmoreana_sliwae_sp_nov_22
CGGAAGGATCATTATCGAGATGGGGGCTTCGGCTCCCCGGGGTTCACGCCCTGTACTCTTCACCCTTTGCCTATAAA-CCTTTGTTGCTTTGGCAG-GTTCCGGA-GCTTTCTTC-GGCTGTGTT---------------TG-CCTGCCAGAGACCCTTTAAAT------CTTCATTACCGCAGTCTGAGCTTC-ATA-AGCAATCAAT-C-AAAACTTTCAACAACGGATCTCTTGGTTCTGGCATCGATGAAGAACGCAGCGAAATGCGATAAGTAATGTGAATTGCAGAATTCAGTGAATCATCGAATCTTTGAACGCACATTGCGCCCCTTGGTATTCCGAGGGGCATGCCTGTTCGAGCGTCATTGCAA-CCCTCAAGCTTTGCTTGGTATTGAGTGCTCGCTCCATC--CGTCGCAG-GAAGGTGCGTCCTCGAAAAACAGTGGCGGTCCTGGAAGGC-TTCAAGCGCAGTAATACCGTCGTTTG-GAAAGC-TTCTGCCC-GGGAC-CCCGCCGGAAAA-CA-TCTACATCTTT-CAATGATTGACC-TCGGATCAGGCAGGGATACCCGCTGAACTTAAGCATATCAATAAGCGGAGGA
>Wetmoreana_sliwae_sp_nov_23
CGGAAGGATCATTATCGAGATGGGGGCTTCGGCTCCCCGGGGGTCACGCCCTGTACTCTTCACCCTTTGCCTATAAA-CCCTTGTTGCTTTGGCCG-GTTCCGGA-GCTTTCTTC-GGCTGTGTT---------------TG-CCTGCCAGAGACCTTTTAAAC----CCTTATATTTGCGCAGTCTGAGCTTC-ATA-AGCAATCAAT-C-AAAACTTTCAACAACGGATCTCTTGGTTCTGGCATCGATGAAGAACGCAGCGAAATGCGATAAGTAATGTGAATTGCAGAATTCAGTGAATCATCGAATCTTTGAACGCACATTGCGCCCCTTGGTATTCCGAGGGGCATGCCTGTTCGAGCGTCATTGCAA-CCCTCAAGCTTTGCTTGGTACTGAGTGCTCGCTCCATC--CGTCGCAG-GAAGGTGCGTCCTCGAAAAACAGTGGCGGTCCTGGAAGGC-TTCAAGCGCAGTAATACCGTCGTTTG-GAAAGC-TTCTGCCC-GGGGC-CCCGCCGGAAAA-CA-TCTCTATCTTT-CAATGATTGACC-TCGGATCAGGCAGGGATACCCGCTGAACTTAAGCATATCAATAAGCGGAGGA
>Wetmoreana_sliwae_sp_nov_24
CGGAAGGATCATTATCGAGATGGGGGCTTCGGCTCCCCGGGGTTCACGCCCTGTACTCTTCACCCTTTGTCCATAAA-CCTTTGTTGCTTTGGCAG-GTTCCGGA-GCTTTCTTC-GGCTGTGTT---------------TG-CCTGCCAGAGACCTTTTAAAA----CCTTACATCAGCGCAGTCTGAGCTTC-ATA-AGCAATCAAT-C-AAAACTTTCAACAACGGATCTCTTGGTTCTGGCATCGATGAAGAACGCAGCGAAATGCGATAAGTAATGTGAATTGCAGAATTCAGTGAATCATCGAATCTTTGAACGCACATTGCGCCCCTTGGTATTCCGAGGGGCATGCCTGTTCGAGCGTCATTGCAA-CCCTCAAGCTTTGCTTGGTACTGAGTGCTCGCTCCATC--CGTCGCAG-GAAGGTGCGTCCTCGAAAAACAGTGGCGGTCCTGGAAGGC-TTCAAGCGCAGTAATACCGTCGTTTG-GAAAGC-TTCTGCCC-GGGGC-CCCGCCGGAAAA-CA-TCTATATCTTT-CAATGATTGACC-TCGGATCAGGCAGGGATACCCGCTGAACTTAAGCATATCAATAAGCGGAGGA
>Wetmoreana_sliwae_sp_nov_25
CGGAAGGATCATTATCGAGATGGGGGCTTCGGCTCTCCGGGGTTCACGCCCTGTACTCTTCACCCTTTGCCTATAAA-CCTTTGTTGCTTTGGCAG-GTTCCGGA-GCTTTCTTC-GGCTATGTT---------------TG-CCTGCCAGAGACAATTTTAAA---------------------------------------------------------------------------------------------------------------------------------------GAATCATCGAATCTTTGAACGCACATTGCGCCCCTTGGTATTCCGAGGGGCATGCCTGTTCGAGCGTCATTGCAA-CCCTCAAGCTTTGCTTGGTACTGAGTGCTCGCTCCATC--CGTCGTAG-GAAGGTGCGTCCTCGAAAAACAGTGGCGG----------------------------------------------------------------------------------------------------------------------------------------------------------
>Wetmoreana_sliwae_sp_nov_26
CGGAAGGATCATTATCGAGACGGGGGCTTCGGCCCCCCGGGGTTCACGCCCTGTACTCTTCACCCTTTGCCTATAAA-CTTTTGTTGCTTTGGCAG-GTTCCGGA-GCTTTCTTC-GGCTATGTT---------------TG-CCTGCCAGAGACCTTTTAAAT------CTTCATTAGCGCAGTCTGAGCTTC-ATA-AGCAATCAAT-C-AAAACTTTCAACAACGGATCTCTTGGTTCTGGCATCGATGAAGAACGCAGCGAAATGCGATAAGTAATGTGAATTGCAGAATTCAGTGAATCATCGAATCTTTGAACGCACATTGCGCCCCTTGGTATTCCGAGGGGCATGCCTGTTCGAGCGTCATTGCAA-CCCTCAAGCTTTGCTTGGTACTGAGTGCTCGCTCCATC--CGTCGTAG-GAAGGTGCGTCCTCGAAAAACAGTGGCGGTCCTGGAAAGC-TTCAAGCGCAGTAATACCGTCGTTTG-GAAAGC-TTCTACCC-GGGGC-CCCGCCGGAAAA-CA-TCTACATTTTT-CAATGATTGACC-TCGGATCAGGCAGGGATACCCGCTGAACTTAAGCATATCAATAAGCGGAGGA
>Wetmoreana_sliwae_sp_nov_27
CGGAAGGATCATTATCGAGATGGGGGCTTCGGCTCCCCGGGGCTCACGCCCTGTACTCTTCACCCTTTGCCTATAAA-CCTTTGTTGCTTTGGCAG-GTTCCGGA-GCTTTCTTC-GGCTATGTT---------------TG-CCTGCCAGAGACCTCTTAAAT------CTCTATTAGCGCAGTCTGAGCTTC-ATA-AGCAATCAAT-C-AAAACTTTCAACAACGGATCTCTTGGTTCTGGCATCGATGAAGAACGCAGCGAAATGCGATAAGTAATGTGAATTGCAGAATTCAGTGAATCATCGAATCTTTGAACGCACATTGCGCCCCTTGGTATTCCGAGGGGCATGCCTGTTCGAGCGTCATTGCAA-CCCTCAAGCTTTGCTTGGTACTGAGTGCTCGCTCCATC--CGTCGCAG-GAAGGTGCGTCCTCGAAAAACAGTGGCGGTCCTGGAAGGC-TTCAAGCGCAGTAATACCGTCGTTTG-GAAAGC-TTCTGCCC-GGGGC-CCCGCCGGAAAA-CA-TCTACATCTTT-CAATGATTGACC-TCGGATCAGGCAGGGATACCCGCTGAACTTAAGCATATCAATAAGCGGAGGA
>Wetmoreana_sp1
--------------CCGAGAGAGGGGTTTCGA-CCCCCGGGGTTTACGCCCCGTACTCTTTATTCTTTGCTTATAAA-CCTCTGTTGCTTTGGCGG-GCTCCGGA-GTCTACTTC-GGCTGTGTC---------------CA-CCCGCCAAAGACTCTTTCAAA--CCCTCTGTATCAGTGTAGTCCGAGCTCC-ATT-AGCAATCAAT-C-AAAACTTTCAACAACGGATCTCTTGGTTCTGGCATCGATGAAGAACGCAGCGAAATGCGATAAGTAATGTGAATTGCAGAATTCAGTGAATCATCGAATCTTTGAACGCACATTGCGCCCCTTGGTATTCCGAGGGGCATGCCTGTTCGAGCGTCATTGCAA-CCCTCAAGCTTTGCTTGGTATTGAGCGTTCGTTTCTTC--CGTCCCAG-GAAGATGCGTCCTCGAAAAACAGTGGCGGTCCGGGGAGAC-TTCAAGCGCAGTAATACCGTCGTTTT-AGAAGC-TTCTGCCC-GGGGC-CATGCCGGAAAA-CA-TTTAAATCTTAATGA--------------------------------------------------------------
>Wetmoreana_sp4
---AAGGATCATTACCGAGGAAGGGGCTTCGGCCCCCCGGGGGTTCTGCCCCGTACTCTTCATCCTTTGCTTATCAA-CCTTTGTTGCTTTGGCGG-GCTTTCGA-GTCTACTGC-GACTGTGTC---------------CG-CCTGCCAAAGACCCTTTCAAA--CCTTCTGTGTCAGTGCAGTCTGAGCTTC-ATTAAGCGACCCAC-A-AAAACTTTCAACAACGGATCTCTTGGTTCTGGCATCGATGAAGAACGCAGCGAAATGCGATAAGTAATGTGAATTGCAGAATTCAGTGAATCATCGAATCTTTGAACGCACATTGCGCCCCTTGGTATTCCGAGGGGCATGCCTGTTCGAGCGTCATTGCAA-CCCTCAAGCTTTGCTTGGTATTGAGCTGCTCGCCCGTCCCCGTCGTTAGGGAAGGGCGTCCTCGAAAAATAGTGGCGGTCTCGGGAAGACTTCAAGCGCAGTATCACCGTCGCTTT-GGAAGC-TTCTGCCCCGGGAC-CATGCCGGAAAA-CATGTCGGATCTTT-CAATGATTGACC-TCGGATCAGGCAGGG-------------------------------------
>Wetmoreana_ssp_subparviloba_sp_nov_35_type
CGGAAGGATCATTATCGAGATGGGGGCTTCGGCTCCCCGGGGTTCACGCCCTGTACTCTTCACCCTTTGCCTATAAA-CCTTTGTTGCTTTGGCAG-GTTCCGGA-GCTTTCTTC-GGCTATGTT---------------TG-CCTGTCAGAGACCTTTAAAAT------CTTCATTAGCGCAGTCTGAGCTTC-ATA-AGCAATCAAT-C-AAAACTTTCAACAACGGATCTCTTGGTTCTGGCATCGATGAAGAACGCAGCGAAATGCGATAAGTAATGTGAATTGCAGAATTCAGTGAATCATCGAATCTTTGAACGCACATTGCGCCCCTTGGTATTCCGAGGGGCATGCCTGTTCGAGCGTCATTGCAA-CCCTCAAGCTTTGCTTGGTACTGAGTGCTCGCTCCTTC--CGTCGCAG-GAAGGTGCGTCCTCGAAAAACAGTGGCGGTCCTGGAAGGC-TTCAAGCGCAGTAATACCGTCGTTTG-GAAAGC-CTCCGCCC-GGGGC-CCCGCCGGAAAA-CA-CCTATATCTTT-CAATGATTGACC-TCGGATCAGGTAGGGATACCCGCTGAACTTAAGCATATCAATAAGCGGAGGA
>Wetmoreana_ssp_subparviloba_sp_nov_36
CGGAAGGATCATTATCGAGATGGGGGCTTCGGCTCCCCGGGGTTCACGCCCTGTACTCTTCACCCTTTGCCTATAAA-CCTTTGTTGCTTTGGCAG-GTTCCGGA-GCTTTCTTC-GGCTATGTT---------------TG-CCTGTCAGAGACCTCTAAAAT------CTTCATTAGCGCAGTCTGAGCTTC-ATA-AGCAATCAAT-C-AAAACTTTCAACAACGGATCTCTTGGTTCTGGCATCGATGAAGAACGCAGCGAAATGCGATAAGTAATGTGAATTGCAGAATTCAGTGAATCATCGAATCTTTGAACGCACATTGCGCCCCTTGGTATTCCGAGGGGCATGCCTGTTCGAGCGTCATTGCAA-CCCTCAAGCTTTGCTTGGTACTGAGTGCTCGCTCCTTC--CGTCGCAG-GAAGGTGCGTCCTCGAAAAACAGTGGCGGTCCTGGAAGGC-TTCAAGCGCAGTAATACCGTCGTTTG-GAAAGC-TTCTGCCC-GGGGC-CCCGCCGGAAAA-CA-CCTATATCTTT-CAATGATTGACC-TCGGATCAGGTAGGGATACCCGCTGAACTTAAGCATATCAATAAGCGGAGGA
>Wetmoreana_texana_123
--------------TCGAGATGGAGGCTTCGGTCCCCCGGGG-TTACGCCCCGTACTCTTTATCCTTTGCTTACAAA-TCTCTGTTGCTTTGGCAG-GTTCCGGA-GCTATCTTC-GGCTGTGTC---------------CG-CCTGCCAGAGACCCC--AAAA--TTTTTTGTATCAGGGCAGTCTGAGCTTT-ATG-AGCAATCAAT-T-AAAACTTTCAACAACGGATCTCTTGGTTCTGGCATCGATGAAGAACGCAGCGAAATGCGATAAGTAATGTGAATTGCAGAATTCAGTGAATCATCGAATCTTTGAACGCACATTGCGCCCCTTGGTATTCCGAAGGGCATGCCTGTTCGAGCGTCATTGCAACCCCTCAAGCTTCGCTTGGTCTTGAGTGCTCGTTCCATC--CGTCGCAG-GAAGGTACGTCCTCGAAAAACAGTGGCGGTCCTGGAAGAC-TTCAAGCGCAGTAATACCGTCGCTTT-TGTAGC-TTCTGCCC-GGGGC-CCCGCCGGAAAA-TA-TCTATTTCTTTACAATGATTGACC-TCGGATCAGGCAGGGATACCCGCTGAACTTAA--------------------
>Wetmoreana_texana_124
CGGAAGGATCATTATCGAGATGGGGGCTTCGGGCCCCCGGGGTGTACTCCCCGTACTCTCTATCCTTTGCAAGCAAACCCCCTGTTGCTTTGGCAG-GCTCCGGA-GCTTTCTTC-GGCTGTGTC---------------CG-CCTGCCAGAGACCG---AAAA--TCTTCTGTATCAGGGCAGTCTGAGATTT-ATT-AGCAATCAAT-T-AAAACTTTCAACAACGGATCTCTTGGTTCTGGCATCGATGAAGAACGCAGCGAAATGCGATAAGTAATGTGAATTGCAGAATTCAGTGAATCATCGAATCTTTGAACGCACATTGCGCCCCTTGGTATTCCGAGGGGCATGCCTGTTCGAGCGTCATTGCAA-CCCTCAAGCTCCGCTTGGTATTGAGTGCTCGTTCCATC--CGTCGCAG-GAAGGTACGTCCTCGAAAAACAGTGGCGGTCC-GGAAGAC-TTCAAGCGCAGTAATACCGTCGCTTT-GGGAGC-TTCTGCCC-GGGGC-CCCGCCGGAAAA-TA-TCTATTTCATT-CCA--------------------------------------------------------------
>Wetmoreana_texana_125
--------------TCGAGATGGGGGCTTCGGGCCCCCGGGGTTTACTCCCCGTACTCTCTATCCTTTGCTTGCAAACCCCCTGTTGCTTTGGCAG-GCTCCGGA-GCTTTCTTC-GGCTGTGTC---------------CG-CCTGCCAGAGACCGC--AAAA--TCTTCTGTATCAAGGCAGTCTGAGCTTT-ATT-AGCAATCAAT-T-AAAACTTTCAACAACGGATCTCTTGGTTCTGGCATCGATGAAGAACGCAGCGAAATGCGATAAGTAATGTGAATTGCAGAATTCAGTGAATCATCGAATCTTTGAACGCACATTGCGCCCCTTGGTATTCCGAGGGGCATGCCTGTTCGAGCGTCATTGCAA-CCCTCAAGCTCCGCTTGGTATTGAGTGCTCGTTCCATC--CGTCGCAG-GAAGGTACGTCCTCGAAAAACAGTGGCGGTCCCGGAAGAC-TTCAAGCGCAGTAATACCGTCGCTTT-GGGAGC-TTCTGCCC-GGGGC-CCCGCCGGAAAA-TA-TCTATTTCATT-CAATGA-----------------------------------------------------------
>Wetmoreana_variegata_sp_nov_1_type
--------------------------------------------------------------------------------------GCTTTGGCGAGGCTCTGAA-GCTTACTTC-GGTACGTCC---------------GC-TTCGCCAGAGACCCTTTAAAAT-CTTTTTGTGACAAAGTAGTCTGAGCTCC-ATC-AGCAATCAAT-C-AAAACTTTCAACAACGGATCTCTTGGTTCTGGCATCGATGAAGAACGCAGCGAAATGCGATAAGTAATGTGAATTGCAGAATTCAGTGAATCATCGAATCTTTGAACGCACATTGCGCCCCTTGGTATTCCGAGGGGCATGCCTGTTCGAGCGTCATTACAA-CCCTCAAGCTCTGCTTGGTATTGAGCATTCGCTCCCCC--CGTCGCAG-GAGGGTGCGTCCTCGAAAACTAGTGGCGGTCCTGGAAGAC-TTTAAGCGCAGTAATACCGTCGCTTT-GCAAGC-ATCTACCC-GGGAC-CTCGCCGGAAAC-TC-TACAT-------CAATGATTGACC-TCGGATCAGGCAGGGATACCCGCTGAACTTAAGCATATCAATAAGCGGAGGA
>Wetmoreana_variegata_sp_nov_2
---------------------------------------------------------------------------------------------------------------------------------------------------------------------------------------------------------------------------------------------------GCATCGATGAAGAACGCAGCGAAATGCGATAAGTAATGTGAATTGCAGAATTCAGTGAATCATCGAATCTTTGAACGCACATTGCGCCCCTTGGTATTCCGAGGGGCATGCCTGTTCGAGCGTCATTACAA-CCCTCAAGCTCTGCTTGGTATTGAGCATTCGCTCCCCC--CGTCGCAG-GAGGGTGCGTCCTCGAAAACTAGTGGCGGTCCTGGAAGAC-TTCAAGCGCAGTAATACCGTCGCTTT-GCAAGC-ATCTACCC-GGGAC-CTCGCCGGAAAC-TC-TACAT-------CAATGATTGACC-TCGGATCAGGCAGGGATACCCGCTGAACTTAAGCATATCAATAAGCGGAGGA
>Wetmoreana_variegata_sp_nov_4
CGGAAGGATCATTACCGAGAGAAGGGCTTCGG-CCCCCGGGGTGTACGCCCCGTACTCTTTATCCCTTGCTTATAAA-CCCATGTTGCTTTGGCGA-GCTCCGAA-GTTTACTTCGGGCTACGTC---------------CGCCCCGCCAGAGACCCTTCTAAAT-CTTTTTGTGACAATGCAGTCTGAACTCCCATT-AGCAATCAAT----------------------------------------------------------------------------------------------------------------------------------------------------------------------C---------------------------------------------------------------------------------------------------------------------------------------------------------------------------------------------------------------------------------------
>Wetmoreana_variegata_sp_nov_5
---------------------------------------------------------------------------------------------------------------------------------------------------------------------------------------------------------------------------------------------------GCATCGATGAAGAACGCAGCGAAATGCGATAAGTAATGTGAATTGCAGAATTCAGTGAATCATCGAATCTTTGAACGCACATTGCGCCCCTTGGTATTCCGAGGGGCATGCCTGTTCGAGCGTCATTACAA-CCCTCAAGCTCTGCTTGGTATTGAGCATTCGCTCCCCC--CGTCGCAG-GAGGGTGCGTACTCGAAAACTAGTGGCGGTCCTGGAAGAC-TTCAAGCGCAGTAATACCGTCGCTTT-GCAAGC-ATCTACCC-GGGAC-CTCGCCGGAAAA-CC-TACAT-------CAATGATTGACC-TCGGATCAGGCAGGGATACCCGCTGAACTTAAGCATATCAATAAGCGGAGGA
>Wetmoreana_variegata_sp_nov_6
---------------------------------------------------------------------------------------------------------------------------------------------------------------------------------------------------------------------------------------------------GCATCGATGAAGAACGCAGCGAAATGCGATAAGTAATGTGAATTGCAGAATTCAGTGAATCATCGAATCTTTGAACGCACATTGCGCCCCTTGGTATTCCGAGGGGCATGCCTGTTCGAGCGTCATTACAA-CCCTCAAGCTCTGCTTGGTATTGAGCATTCGCTCCCCC--CGTCGCAG-GAGGGTGCGTTCTCGAAAACTAGTGGCGGTCCTGGAAGAC-TTCAAGCGCAGTAATACCGTCGCTTT-GCAAGC-ATCTACCC-GGGAC-CTCGCCGGAAAC-TC-TACAT-------CAATGATTGACC-TCGGATCAGGCAGGGATACCCGCTGAACTTAAGCATATCAATAAGCGGAGGA
>Wetmoreana_variegata_sp_nov_7
CGGAAGGATCATTACCGAGAGAAGGGCTTCGG-CCCCCGGGGTGTACGCCCCGTACTCTTCATCCTTTGCTTATAAA-CCCATGTTGCTTTGGCGA-GCTCTGAA-GCTTACTTC-GGCTACGTC---------------CG-CTCGCCAGAGACCCTTCTAAAT-CTTTTTGTGCCAATGTAGTCTGAGCTCC-ATT-AGCAATCAAT-C-AAAACTTTCAACAACGGATCTCTTGGTTCTGGCATCGATGAAGAACGCAGCGAAATGCGATAAGTAATGTGAATTGCAGAATTCAGTGAATCATCGAATCTTTGAACGCACATTGCGCCCCTTGGTATTCCGAGGGGCATGCCTGTTCGAGCGTCATTACAA-CCCTCAAGCTCTGCTTGGTATTGAGCATTCGCTCCCCC--CGTCGCAG-GAGGGTGCGTTCTCGAAAACTAGTGGCGGTCCTGGAAGAC-TTCAAGCGCAGTAATACCGTCGCTTT-GCAAGC-ATCTACCC-GGGAC-CTCGCCGGAAAC-TC-TACAT-------CAATGATTGACC-TCGGATCAGGCAGGGATACCCGCTGAACTTAAGCATATCAATAAGCGGAGGA
>Wetmoreana_variegata_sp_nov_8
---------------------------------------------------------------------------------------------------------------------------------------------------------------------------------------------------------------------------------------------------GCATCGATGAAGAACGCAGCGAAATGCGATAAGTAATGTGAATTGCAGAATTCAGTGAATCATCGAATCTTTGAACGCACATTGCGCCCCTTGGTATTCCGAGGGGCATGCCTGTTCGAGCGTCATTACAA-CCCTCAAGCTCTGCTTGGTATTGAGCATTCGCTCCCCC--CGTCGCAG-GAGGGTGCGTCCTCGAAAACTAGTGGCGGTCCTGGAAGAC-TTCAAGCGCAGTAATACCGTCGCTTT-GCAAGC-ATCTACCC-GGGAC-CTCGCCGGAAAA-TC-TACAT-------CAATGATTGACC-TCGGATCAGGCAGGGATACCCGCTGAACTTAAGCATATCAATAAGCGGAGGA
