# Supplementary material for: Quantitative integrative taxonomy informs species delimitation in Teloschistaceae (lichenized Ascomycota): the genus Wetmoreana as a case study
Source: IMA Fungus. 2024 Apr 1;15:9. doi: 10.1186/s43008-024-00140-1 (PMC11225190; doi:10.1186/s43008-024-00140-1)
Supplement: Supplementary file 4 — Additional file 4: File S2. Alignment of the nuLSU sequences of representatives of the genus Wetmoreana analysed in this study. [file 43008_2024_140_MOESM4_ESM.fas]

>Teloschistes_flavicans
------------------------------------------------------------------------------------------------------------------------------------------------C-GGCGCGGCGTCGGTCTAAGTCTCTTGGAACGGGGCGTCATAGAGGGTGAGAATCCCGTATGTGACCGATGACCAAGTCCATGTGAAGCTCCTTCGACGAGTCGAGTTGTTTGGGAATGCAGCTCAAAATGGGTGGTAAATTTCATCTAAAGCTAAATACTGGCCAGAGACCGATAGCGCACAAGTAGAGTGATCGAAAGATGAAAAGCACTTTGGAAAGAGAGTCAAAAAGTACGTGAAATTGTTGAAAGGGAAGCGCTTGCAACCAGACCTGTCCACGGGTGATCAATCGTCCTTCTGGGCGGTGTATGCACCCGTGATCAGGCCAGCATCGGTTCGGGCGGCCGGATAAAGGCCTTAGGAACGTAGCTCTCTTCGGGGAGTGTTATAGCCTTTGGTGTAATGCGGCCAGCCTGGACCGAGGACCGCGCTTCGGCTAGGATGCTGGCGTAATGGTTGTAAGCGGCCCGTCTTGAAACACGGACCAAGGAGTCTAACATCTATGCGAGTGTTTGGGTGTCAAACTCATACGCGTAATGAAAGTGAACGGAGGTGGGAACCCAT-AAGGGCGCACCATCGACCGATCCAGATGTTTTCGGATGGATTTGAGTACGAGCATAGCTGTTGGGACCCGAAAGATGGTGAACTATGCCTGAATAGGGTGAAGCCAGAGGAAACTCTGGTGGAGGCTCGCAGCGGTTCTGACGTGCAAATCGATCGTCAAATTTGGGCATAGGGGCGAAAG-----------------------------------------------------ACTAATCGAACCATC-------------------------------------------------------------------------------------------------------------------------------------------------------------------------------------------------------------------------------------------------------------------------------------------------------------------------------------------------------------------------------------------------------------------------------------------------------------------------------------------------------------------------------------
>Wetmoreana_brouardii_a
--------------------------------------GAAACCAACAGGGATTGCCTCAGTAACAGCGAGTGAAGCGGCAACAGCTCAAATTTGAAATCTGGT-TC-TTTTAGGGCCCGAGTTGTAATTTGTAGAGGATGTTTCGGGCCCGGCGCCGGTCTAAGTCCCTTGGAACGGGGCGTCAAAGAGGGTGAGAATCCCGTACGCGACCGGTGACCAAACCCATGTGAAACTCCTTCGACGAGTCGAGTTGTTTGGGAATGCAGCTCAAAATGGGTGGTAAATTTCATCTAAAGCTAAATACCGGCCAGAGACCGATAGCGCACAAGTAGAGTGATCGAAAGATGAAAAGCACTTTGGAAAGAGAGTCAAAAAGTACGTGAAATTGTTGAAAGGGAAGCGCTTGCAACCAGACCTGCCCGC-GGTGACCAGCCGTCCTTCTGGGCGGTGTACGCACCTGCGATCAGGCCAGCATCGGTTCAGGCGGCCGGATAAAGGCCTCGGGAATGTAGCTCCTTTCGGGGAGTGTTATAGCCCTTGGTGCCATGCGGCCAGCCCGGACTGAGGACCGCGCTTCGGCAAGGATGCTGGCGTAATGGTTGTAAGCGGCCCGTCTTGAAACACGGACCAAGGAGTCTAACATCTATGCGAGTGTTTGAGCGTCAAACTCATACGCGTAATGAAAGTGAACGGAGGTGGGAACCCTTCGAGGGCGCACCATCGACCGATCCAGATGTCTTCGGATGGATTTGAGTACGAGCATAGCTGTTGGGACCCGAAAGATGGTGAACTATGCCTGAATAGGGTGAAGCCAGAGGAAACTCTGGTGGAGGCTCGCAGCGGTTCTGACGTGCAAATCGATCGTCAAATTTGGGTATAGGGGCGAAAG-----------------------------------------------------ACTAATCGAACCATCTAGTAGCTGGTTCCAGCCGAAGTTTCCCTCAGGATAGCAGTAACGTTTTCAGTTTTATGAGGTAAAGCGAATGATTAGAGGCCTTGGGGATGAAACATCCTTAACCTATTCTCAAACTTTAAATATGTAAGAAGTCCTTGTTACTTAGTTGAACGTGGACATTCGAATGCACCGTTACTAGTGGGCCATTTTTGGTAAGCAGAACTGGCGATGCGGGATGAACCGAACGCGAGGTTAAGGTGCCGGAATGCACGCTCATCAGACACCACAAAAGATGTCAGTTCATCTAGACAGCCGGACGGTGGCCATGGAAGTCGGAATCCGCTAAGGAGTGTGTAACAACTCACCGGCCGAATGAACTGGCTCTGAAAATGGATGGCGCTCAAGCGTGCTACCTATACCTCGCCGCCAGGGTAGAAACGATGCCCTGGCGAGTAGGCTGGCGTGGAGGTTTGTGACGAAGCCTTGGGGGTGACCCCGGGTCGAACGGCCTCTAGTGCAGATCTTGTTGGTAGTA
>Wetmoreana_decipioides_70_type
------------------------------------------------------------------------------------------------------------------------------------------------CGGGCGCGGCGCCGGTCTAAGTCCTTTGGAACGGGGCGTCATAGAGGGTGAGAATCCCGTATGCGACCGGCGACCAAGCCCATGTGAAACTCCTTCGACGAGTCGAGTTGTTTGGGAATGCAGCTCAAAATGGGTGGTAAATTTCATCTAAAGCTAAATACCGGCCAGAGACCGATAGCGCACAAGTAGAGTGATCGAAAGATGAAAAGCACTTTGGAAAGAGAGTCAAAAAGTACGTGAAATTGTTGAAAGGGAAGCGCTTGCAACCAGATTTGCTCGCGGGTGATCAGCCGTCCTTTTGGGCGGTGCATGCACTCGCGATCAGGCCAGCATCGGTTCAGGCGGCCGGATAAAGGCCTTGGGAATGTAGCTTCCTTCGGGGAGTGTTATAGCCCTCGGTGCAATGCGGCTAGCCCGGATCGAGGACCGCGCTTCGGCAAGGATGCTGGCGTAATGGTTATAAGCGGCCCGTCTTGAAACACGGACCAAGGAGTCTAACATCTATGCGAGTGTTTGGGTGTCAAACCCATACGCGTAATGAAAGTGAACGGAGGTGGGAACCCCTCGAGGGCGCACCATCGACCGATCCAGATGTCTTCGGATGGATTTGAGTACGAGCATAGCTGTTGGGACCCGAAAGATGGTGAACTATGCCTGAATAGGGTGAAGCCAGAGGAAACTCTGGTGGAGGCTCGCAGCGGTTCTGACGTGCAAATCGATCGTCAAATTTGGGTATAGGGGCGAAAG-----------------------------------------------------ACTAATCGAACCATC-------------------------------------------------------------------------------------------------------------------------------------------------------------------------------------------------------------------------------------------------------------------------------------------------------------------------------------------------------------------------------------------------------------------------------------------------------------------------------------------------------------------------------------
>Wetmoreana_ochraceofulva_comb_nov_55
--------------------------------------------------------------------------------------------------------------------------------------------------GGCGCGGCGCCGGTCTAAGTCCTTTGGAACGGGGCGTCATAGAGGGTGAGAATCCCGTGTGTGACCGGTGACTAAGCCCATGTGAAACTCCTTCGACGAGTCGAGTTGTTTGGGAATGCAGCTCAAAATGGGTGGTAAATTTCATCTAAAGCTAAATACCGGCCAGAGACCGATAGCGCACAAGTAGAGTGATCGAAAGATGAAAAGCACTTTGGAAAGAGAGTCAAAAAGTACGTGAAATTGTTGAAAGGGAAGCGCTTGCAACCAGACCTGCCCGCGGGTGACCAGCCGTCCTTCTGGGCGGTGTACGCACCCGTGATCAGGCCAGCATCGGTTCAGGCGGCCGGATAAAGGCCTTGGGAATGTAGCTCCCTTCGGGGAGTGTTATAGCCCTTGGCGCAATGCGGCCAGCCTGGACCGAGGACCGCGCTCCGGCAAGGATGCTGGCGTAATGGTTGTAAGCGGCCCGTCTTGAAACACGGACCAAGGAGTCTAACATCTATGCGAGTGTTTGGGTGTCAAACCCATACGCGTAATGAAAGTGAACGGAGGTGGGAACCCTT-AAGGGCGCACCATCGACCGATCCAGATGTCTTCGGATGGATTTGAGTACGAGCATAGCTGTTGGGACCCGAAAGATGGTGAACTATGCCTGAATAGGGTGAAGCCAGAGGAAACTCTGGTGGAGGCTCGCAGCGGTTCTGACGTGCAAATCGATCGTCAAATTTGGGTATAGGGGCGAAAGTAAGTCGGATCCAGAGTAATATTTTAAGAATTTCAGCTAACGGTATCTCCAGGACTAATCGAACCATCTAGTAGCTGGTTCCAGCCGAAGTTTCCCTCAGGATAGCAGTAACGTTTTCAGTTTTATGAGGTAAAGCGAATGATTAGAGGCCTTGGGGATGAAACATCCTTAACCTATTCTCAAACTTTAAATATGTAAGAAGTCCTTGTTACTTAGTTGAACGTGGACATTTGAATGCACCGTTACTAGTGGGC-ATTT--------------------------------------------------------------------------------------------------------------------------------------------------------------------------------------------------------------------------------------------------------------------------------------------------------------------------------------
>Wetmoreana_ochraceofulva_comb_nov_60
ACCCGCTGAACTTAAGCATATCAATAAGCGGAGGAAAAGAAACCAACAGGGATTGCCTCAGTAACGGCGAGTGAAGCGGCAACAGCTCAAATTTGAAATCTGGT-CC-TTCCGGGGCCCGAGTTGTAATTTGTAGAGGATGTTTCGGGTGCGGCGCCGGTCTAAGTCCCTTGGAACGGGGCGTCATAGAGGGTGAGAAACCCGTATGTGACCGGTGATCAATCCCATGTGAAACTCCTTCGACGAGTCGAGTTGTTTGGGAATGCAGCTCAAAATGGGTGGTAAATTTCATCTAAAGCTAAATACCGGCCAGAGACCGATAGCGCACAAGTAGAGTGATCGAAAGATGAAAAGCACTTTGGAAAGAGAGTCAAAAAGTACGTGAAATTGTTGAAAGGGAAGCGCTTGCAACCAGACCTGCCCGCGGGTGACCAGCCGTCCTTCTGGGCGGTGTACGCACCCGTGATCAGGCCAGCATCGGTTCAGGCGGCCGGATAAAGGCCTTGGGAATGTAGCTCCCTTCGGGGAGTGTTATAGCCCTTGGCGCAATGCGGCCAGCCTGGACCGAGGACCGCNNNNNNNNNNNNNNNNNNNNNNNNNNNNNNNNNNNNNNNNNNNNNNNNNNNNNNNNCAAGGAGTCTaACATcTATGcGAGTGTTTGGGTGTCAAACCCACACGCGTAATGAAAGTGAACGGAGGTGGGAACCCTT-AAGGGCGCACCATCGACCGATCCAGATGTCTTCGGATGGATTTGAGTACGAGCATAGCTGTTGGGACCCGAAAGATGGTGAACTATGCCTGAATAGGGTGAAGCCAGAGGAAACTCTGGTGGAGGCTCGCAGCGGTTCTGACGTGCAAATCGATCGTCAAATTTGGGTATAGGGGCGAAAG-----------------------------------------------------ACTAATCGAACCATCTAGTAGCTGGTTTCAGCCGAAGTTTCCCTCAGGATAGCAGTAACGTTTTCAGTTTTATGAGGTAAAGCGAATGATTAGAGGCCTTGGGGATGAAACATCCTTAACCTATTCTCAAACTTTAAATATGTAAGAAGTCCTTGTTACTTAGTTGAACGTGGACATTTGAATGCACCGTTACTAGTGGGCCATTTTTGGTAAGCAGAACTGGCGATGCGGGATGAACCGAACGCGAGGTTAAGGTGCCGGAATGCACGCTCATCAGACACCACAAAAGATGTCAGTTCATCTAGACAGCCGGACGGTGGCCATGGAAGTCGGAATCCGCTAAGGAGTGTGTAACAACTCACCGGCCGAATGAACTGGCTCTGAAAATGGATGGCGCTCAAGCGTGCTACCTATACCTCGCCGCCAGGGTAGAAACGATGCCCTGGCGAGTAGGCTGGCGTGGAGGTCCGTGACGAAGCCTTGGGGGTGACCCCGGGTCGAACGGCCTCTA---------------------
>Wetmoreana_rubra_sp_nov_38_type
ACCCGCTGAACTTAAGCATATCAATAAGCGGAGGAAAAGAAACCAACAGGGATCGCCTCAGTAACGGCGAGTGAAGCGGCGACAGCTCAAATTTGAAATCTGGC-TCTTTTTGGAGCCCGAGTTGTAATTTGTAGAGGATGTTTCGGGCGCGGCGCCGGTCTAAGTCCCTTGGAACGGGGCGTCATAGAGGGTGAGAATCCCGTATGTGACCGGTGACTAAGCCTATATGAAACTCCTTCGACGAGTCGAGTTGTTTGGGAATGCAGCTCAAAATGGGTGGTAAATTTCATCTAAAGCTAAATACTGGCCAGAGACCGATAGCGCACAAGTAGAGTGATCGAAAGATGAAAAGCACTTTGGAAAGAGAGTCAAAAAGTACGTGAAATTGTTGAAAGGGAAGCGCTTGCAACCAGATCTGCTCGCGGGTGATCAGCCGTTCTTCTGAGCGGTGCACGCACCCGTGATTAGGCCAGCATCGGTTCTGGCGGCCGGACAAAGGCCTTGGGAATATAGCTCCTTTCGGGGAGTGTTATAGCTCTTGGTGCAATGCGGCCAGCCGGGACCGAGGATCGCGCTTCGGCAAGGATGCTGGCGTAATGGTTGTAAGCGGCCCGTCTTGAAACACGGACCAAGGAGTCTAACATCTATGCGAGTGTTTGGGT---------------------------------------------------------------------------------------------------------------------------------------------------------------------------------------------------------------------------------------------------------------------------------------------------------------------------------------------------------------------------------------------------------------------------------------------------------------------------------------------------------------------------------------------------------------------------------------------------------------------------------------------------------------------------------------------------------------------------------------------------------------------------------------------------------------------------------------------
>Wetmoreana_sliwae_sp_nov_21_type
ACCCGCTGAACTTAAGCATATCAATAAGCGGAGGAAAAGAAACCAACAGGGATTGCCTCAGTAACGGCGAGTGAAGCGGCAACAGCTCAAATTTGAAATCTGGT-CC-TTTCGGGGCCCGAGTTGTAATTTGTAGAGGATGTTTCGGGCGCGACGCCGGTCTAAGTCCCTTGGAACGGGGCGTCATAGAGGGTGAGAATCCCGTATGTGACCGGTGATCAAGCCTATATGAAACTCCTTCGACGAGTCGAGTTGTTTGGGAATGCAGCTCAAAATGGGTGGTAAATTTCATCTAAAGCTAAATACCGGCCAGAGACCGATAGCGCACAAGTAGAGTGATCGAAAGATGAAAAGCACTTTGGAAAGAGAGTCAAAAAGTACGTGAAATTGTTGAAAGGGAAGCGCTTGCAACCAGACCTGTCCGCGGGTGATCAGCCGTTCTTTTGGGCGGTGCACGCACCCGTGATCAGGCCAGCATCGGTTCAGGCGGCCGGATAAAGACCTAGGGAATGTAGCTTCTTTCGGGGAGTGTTATAGCCCTTGGTGCAATGCGGCCAGCCCGGACCGAGGACCGCGCTTCGGCAAGGATGCTGGCGTAATGGTTGTAAGCGGCCCGTCTTGAAACACGGACCAAGGAGTCTAACATCTATGCGAGTGTTTGGGTGTTAAACCCATGCGCGTAATGAAAGTGAACGGAGGTGGGAACCCTT-AAGGGCGCACCATCGACCGATCCAGATGTCTTCGGATGGATTTGAGTACGAGCATAGCTGTTGGGACCCGAAAGATGGTGAACTATGCCTGAATAGGGTGAAGCCAGAGGAAACTCTGGTGGAGGCTCGCAGCGGTTCTGACGTGCAAATCGATCGTCAAATTTAGGCATAGGGGCGAAAGTAAGTTGCTTGGATTCATGTTGGATGGTAATAGTTGCTAACAGTATTAATAGGACTAATCGAACCATCTAGTAGCTGGTTCCAGCCGAAGTTTCCCTCAGGATAGCAGTAACGTTTTCAGTTTTATGAGGTAAAGCGAATGATTAGAGGCCTTGGGGATGAAACATCCTTAACCTATTCTCAAACTTTAAATATGTAAGAAGTCCTTGTTACTTAGTTGAACGTGGACATTTGAATGCACCGTTACTAGTGGGCCATTTTTGGTAAGCAGAACTGGCGATGCGGGATGAACCGAACGCGAGGTTAAGGTGCCGGAATGCACGCTCATCAGACACCACAAAAGATGTCAGTTCATCTAGACAGCCGGACGGTGGCCATGGAAGTCGGAATCCGCTAAGGAGTGTGTAACAACTCACCGGCCGAATGAACTGGCTCTGAAAATGGATGGCGCTCAAGCGTGCTACCTATACCTCGCCGCCAGGGTAGAAACGATGCCCTGGCGAGTAGGCTGGCGTGGAGGTCCGTGACGAAGCCTTGGGGGTGACCCCGGGTCGAACGGCCTCTAGTGCAGATCTTGGTGGTAGTA
>Wetmoreana_sliwae_sp_nov_22
ACCCGCTGAACTTAAGCATATCAATAAGCGGAGGAAAAGAAACCAACAGGGATTGCCTCAGTAACGGCGAGTGAAGCGGCAACAGCTCAAATTTGAAATCTGGT-CC-TTTCGGGGCCCGAGTTGTAATTTGTAGAGGATGTTTCGGGCGCGACGCCGGTCTAAGTCCCTTGGAACGGGGCGTCATAGAGGGTGAGAATCCCGTATGTGACCGGTGATCAAGCCTATATGAAACTCCTTCGACGAGTCGAGTTGTTTGGGAATGCAGCTCAAAATGGGTGGTAAATTTCATCTAAAGCTAAATACCGGCCAGAGACCGATAGCGCACAAGTAGAGTGATCGAAAGATGAAAAGCACTTTGGAAAGAGAGTCAAAAAGTACGTGAAATTGTTGAAAGGGAAGCGCTTGCAACCAGACCTGTCCGCGGGTGATCAGCCGTCCTTTTGGGCGGTGCACGCACCCGTGATCAGGCCAGCATCGGTTCAGGCGGCCGGATAAAGACCTAGGGAATGTAGCTTCTTTCGGGGAGTGTTATAGCCCTTGGTGCAATGCGGCCAGCCCGGACCGAGGACCGCGCTTCGGCAAGGATGCTGGCGTAATGGTTGTAAGCGGCCCGTCTTGAAACACGGACCAAGGAGTCTAACATCTATGCGAGTGTTTGGGTGTTAAACCCATGCGCGTAATGAAAGTGAACGGAGGTGGGAACCCTT-AAGGGCGCACCATCGACCGATCCAGATGTCTTCGGATGGATTTGAGTACGAGCATAGCTGTTGGGACCCGAAAGATGGTGAACTATGCCTGAATAGGGTGAAGCCAGAGGAAACTCTGGTGGAGGCTCGCAGCGGTTCTGACGTGCAAATCGATCGTCAAATTTAGGCATAGGGGCGAAAG-----------------------------------------------------ACTAATCGAACCATCTAGTAGCTGGTTCCAGCCGAAGTTTCCCTCAGGATAGCAGTAACGTTTTCAGTTTTATGAGGTAAAGCGAATGATTAGAGGCCTTGGGGATGAAACATCCTTAACCTATTCTCAAACTTTAAATATGTAAGAAGTCCTTGTTACTTAGTTGAACGTGGACATTTGAATGCACCGTTACTAGTGGGCCATTTTTGGTAAGCAGAACTGGCGATGCGGGATGAACCGAACGCGAGGTTAAGGTGCCGGAATGCACGCTCATCAGACACCACAAAAGATGTCAGTTCATCTAGACAGCCGGACGGTGGCCATGGAAGTCGGAATCCGCTAAGGAGTGTGTAACAACTCACCGGCCGAATGAACTGGCTCTGAAAATGGATGGCGCTCAAGCGTGCTACCTATACCTCGCCGCCAGGGTAGAAACGATGCCCTGGCGAGTAGGCTGGCGTGGAGGTCCGTGACGAAGCCTTGGGGGTGACCCCGGGTCGAACGGCCTCTAGTGCAGATCTTGGTGGTAGTA
>Wetmoreana_sliwae_sp_nov_23
ACCCGCTGAACTTAAGCATATCAATAAGCGGAGGAAAAGAAACCAACAGGGATTGCCTCAGTAACGGCGAGTGAAGCGGCAACAGCTCAAATTTGAAATCTGGT-CC-TTTCGGGGCCCGAGTTGTAATTTGTAGAGGATGTTTCGGGCGCGACGCCGGTCTAAGTCCCTTGGAACGGGGCGTTATAGAGGGTGAGAATCCCGTATGTGACCGGTGACCAAGCCTATATGAAACTCCTTCGACGAGTCGAGTTGTTTGGGAATGCAGCTCAAAATGGGTGGTAAATTTCATCTAAAGCTAAATACTGGCCAGAGACCGATAGCGCACAAGTAGAGTGATCGAAAGATGAAAAGCACTTTGGAAAGAGAGTCAAAAAGTACGTGAAATTGTTGAAAGGGAAGCGCTTGCAACCAGACCTGTCCGCGGGTGATCAGCCGTCCTTTTGGGCGGTGCACGCACCCGTGATCAGGCCAGCATCGGTTCAGGCGGCCGGATAAAGGCCTTGGGAATGTAGCTTCTTTCGGGGAGTGTTATAGCCCTTGGTGCAATGCGGCCAGCCCGGACCGAGGACCGCGCTTCGGCAAGGATGCTGGCGTAATGGTTGTAAGCGGCCCGTCTTGAAACACGGACCAAGGAGTCTAACATCTATGCGAGTGTTTGGGTGTTAAACCCATGCGCGTAATGAAAGTGAACGGAGGTGGGAACCCTT-GAGGGCGCACCATCGACCGATCCAGATGTCTTCGGATGGATTTGAGTACGAGCATAGCTGTTGGGACCCGAAAGATGGTGAACTATGCCTGAATAGGGTGAAGCCAGAGGAAACTCTGGTGGAGGCTCGCAGCGGTTCTGACGTGCAAATCGATCGTCAAATTTAGGCATAGGGGCGAAAGTAAGTTGCTTAAATTCATATTAGGTAGTAAAAGTTGCTAACGGTATTAATAGGACTAATCGAACCATCTAGTAGCTGGTTCCAGCCGAAGTTTCCCTCAGGATAGCAGTAACGTTTTCAGTTTTATGAGGTAAAGCGAATGATTAGAGGCCTTGGGGATGAAACATCCTTAACCTATTCTCAAACTTTAAATATGTAAGAAGTCCTTGTTACTTAGTTGAACGTGGACATTTGAATGCACCGTTACTAGTGGGCCATTTTTGGTAAGCAGAACTGGCGATGCGGGATGAACCGAACGCGAGGTTAAGGTGCCGGAATGCACGCTCATCAGACACCACAAAAGATGTCAGTTCATCTAGACAGCCGGACGGTGGCCATGGAAGTCGGAATCCGCTAAGGAGTGTGTAACAACTCACCGGCCGAATGAACTGGCTCTGAAAATGGATGGCGCTCAAGCGTGCTACCTATACCTCGCCGCCAGGGTAGAAACGATGCCCTGGCGAGTAGGCTGGCGTGGAGGTCCGTGACGAAGCCTTGGGGGTGACCCCGGGTCGAACGGCCTCTAGTGCAGATCTTGGTGGTAGTA
>Wetmoreana_sliwae_sp_nov_24
ACCCGCTGAACTTAAGCATATCAATAAGCGGAGGAAAAGAAACCAACAGGGATTGCCTCAGTAACGGCGAGTGAAGCGGCAACAGCTCAAATTTGAAATCTGGT-CC-TTTCGGGGCCCGAGTTGTAATTTGTAGAGGATGTTTCGGGCGCGATGCCGGTCTAAGTCCCTTGGAACGGGGCGTCATAGAGGGTGAGAATCCCGTATGTGACCGGTGACCAAGCCTATATGAAACTCCTTCGACGAGTCGAGTTGTTTGGGAATGCAGCTCAAAATGGGTGGTAAATTTCATCTAAAGCTAAATACCGGCCAGAGACCGATAGCGCACAAGTAGAGTGATCGAAAGATGAAAAGCACTTTGGAAAGAGAGTCAAAAAGTACGTGAAATTGTTGAAAGGGAAGCGCTTGCAACCAGACCTGTCCGCGGGTGATCAGCCGTCCTTTTGGGCGGTGCACGCACTCGTGATCAGGCCAGCATCGGTTCAGGCGGCCGGATAAAGGCCTTGGGAATGTAGCTTCTTTCGGGGAGTGTTATAGCCCTTGGTGCAATGCGGCCAGCCCGGACCGAGGACCGCGCTTCGGCAAGGATGCTGGCGTAATGGTTGTAAGCGGCCCGTCTTGAAACACGGACCAAGGAGTCTAACATCTATGCGAGTGTTTGGGTGTTAAACCCATGCGCGTAATGAAAGTGAACGGAGGTGGGAACCCCT-AAGGGCGCACCATCGACCGATCCAGATGTCTTCGGATGGATTTGAGTACGAGCATAGCTGTTGGGACCCGAAAGATGGTGAACTATGCCTGAATAGGGTGAAGCCAGAGGAAACTCTGGTGGAGGCTCGCAGCGGTTCTGACGTGCAAATCGATCGTCAAATTTGGGCATAGGGGCGAAAGTAAGTTAATTGAATTCATGTTGGATGGTAATAGTTGCTAACTGTATTAATAGGACTAATCGAACCATCTAGTAGCTGGTTCCAGCCGAAGTTTCCCTCAGGATAGCAGTAACGTTTTCAGTTTTATGAGGTAAAGCGAATGATTAGAGGCCTTGGGGATGAAACATCCTTAACCTATTCTCAAACTTTAAATATGTAAGAAGTCCTTGTTACTTAGTTGAACGTGGACATTTGAATGCACCGTTACTAGTGGGCCATTTTTGGTAAGCAGAACTGGCGATGCGGGATGAACCGAACGCGAGGTTAAGGTGCCGGAATGCACGCTCATCAGACACCACAAAAGATGTCAGTTCATCTAGACAGCCGGACGGTGGCCATGGAAGTCGGAATCCGCTAAGGAGTGTGTAACAACTCACCGGCCGAATGAACTGGCTCTGAAAATGGATGGCGCTCAAGCGTGCTACCTATACCTCGCCGCCAGGGTAGAAACGATGCCCTGGCGAGTAGGCTGGCGTGGAGGTCCGTGACGAAGCCTTGGGGGTGACCCCGGGTCGAACGGCCTCTAGTGCAGATCTTGGTGGTAGTA
>Wetmoreana_sliwae_sp_nov_25
ACCCGCTGAACTTAAGCATATCAATAAGCGGAGGAAAAGAAACCAACAGGGATTGCCTCAGTAACGGCGAGTGAAGCGGCAACAGCTCAAATTTGAAATCTGGT-CC-TTTCGGGGCCCGAGTTGTAATTTGTAGAGGATGTTTCGGGCGCGACGCCGGTCTAAGTCCCTTGGAACGGGGCGTCATAGAGGGTGAGAATCCCGTATGTGACCGGTGACCAAGCCTATATGAAACTCCTTCGACGAGTCGAGTTGTTTGGGAATGCAGCTCAAAATGGGTGGTAAATTTCATCTAAAGCTAAATACCGGCCAGAGACCGATAGCGCACAAGTAGAGTGATCGAAAGATGAAAAGCACTTTGGAAAGAGAGTCAAAAAGTACGTGAAATTGTTGAAAGGGAAGCGCTTGCAACCAGACCTGTCCGCGGGTGATCAGCCGTCCTTTTGGGCGGTGCACGCACTCGTGATCAGGCCAGCATCGGTTCAGGCGGCCGGATAAAGGCCTTGGGAATGTAGCTTCTTTCGGGGAGTGTTATAGCCCTTGGTGCAATGCGGCCAGCCCGGACCGAGGACCGCGCTTCGGCGAGGATGCTGGCGTAATGGTTGTAAGCGGCCCGTCTTGAAACACGGACCAAGGAGTCTAACATCTATGCGAGTGTTTGGGTGTTAAACCCATGCGCGTAATGAAAGTGAACGGAGGTGGGAACCCTT-AAGGGCGCACCATCGACCGATCCAGATGTCTTCGGATGGATTTGAGTACGAGCATAGCTGTTGGGACCCGAAAGATGGTGAACTATGCCTGAATAGGGTGAAGCCAGAGGAAACTCTGGTGGAGGCTCGCAGCGGTTCTGACGTGCAAATCGATCGTCAAATTTAGGCATAGGGGCGAAAG-----------------------------------------------------ACTAATCGAACCATCTAGTAGCTGGTTCCAGCCGAAGTTTCCCTCAGGATAGCAGTAACGTTTTCAGTTTTATGAGGTAAAGCGAATGATTAGAGGCCTTGGGGATGAAACATCCTTAACCTATTCTCAAACTTTAAATATGTAAGAAGTCCTTGTTACTTAGTTGAACGTGGACATTTGAATGCACCGTTACTAGTGGGCCATTTTTGGTAAGCAGAACTGGCGATGCGGGATGAACCGAACGCGAGGTTAAGGTGCCGGAATGCACGCTCATCAGACACCACAAAAGATGTCAGTTCATCTAGACAGCCGGACGGTGGCCATGGAAGTCGGAATCCGCTAAGGAGTGTGTAACAACTCACCGGCCGAATGAACTGGCTCTGAAAATGGATGGCGCTCAAGCGTGCTACCTATACCTCGCCGCCAGGGTAGAAACGATGCCCTGGCGAGTAGGCTGGCGTGGAGGTCCGTGACGAAGCCTTGGGGGTGACCCCGGGTCGAACGGCCTCTAGTGCAGATCTTGGTGGTAGTA
>Wetmoreana_sliwae_sp_nov_26
ACCCGCTGAACTTAAGCATATCAATAAGCGGAGGAAAAGAAACCAACAGGGATTGCCTCAGTAACGGCGAGTGAAGCGGCAACAGCTCAAATTTGAAATCTGGT-CC-TTTCGGGGCCCGAGTTGTAATTTGTAGAGGATGTTTCGGGCGCGACGCCGGTCTAAGTCCCTTGGAACGGGGCGTCATAGAGGGTGAGAATCCCGTATGTGACCGGTGACCAAGCCTATATGAAACTCCTTCGACGAGTCGAGTTGTTTGGGAATGCAGCTCAAAATGGGTGGTAAATTTCATCTAAAGCTAAATACCGGCCAGAGACCGATAGCGCACAAGTAGAGTGATCGAAAGATGAAAAGCACTTTGGAAAGAGAGTCAAAAAGTACGTGAAATTGTTGAAAGGGAAGCGCTTGCAACCAGACCTGTCCGCGGGTGATCAGCCGTCCTTTTGGGCGGTGCACGCACCCGTGATCAGGCCAGCATCGGTTCAGGCGGCCGGATAAAGGCCTTGGGAATGTAGCTTCTTTCGGGGAGTGTTATAGCCCTTGGTGCAATGCGGCCAGCCCGGACCGAGGACCGCGCTTCGGCAAGGATGCTGGCGTAATGGTTGTAAGCGGCCCGTCTTGAAACACGGACCAAGGAGTCTAACATCTATGCGAGTGTTTGGGTGTTAAACCCATGCGCGTAATGAAAGTGAACGGAGGTGGGAACCCTC-AAGGGCGCACCATCGACCGATCCAGATGTCTTCGGATGGATTTGAGTACGAGCATAGCTGTTGGGACCCGAAAGATGGTGAACTATGCCTGAATAGGGTGAAGCCAGAGGAAACTCTGGTGGAGGCTCGCAGCGGTTCTGACGTGCAAATCGATCGTCAAATTTAGGCATAGGGGCGAAAGTAAGTTGCTTGGATTCATGTTGGATGGTAATAGTTGCTAACAGTATTAATAGGACTAATCGAACCATCTAGTAGCTGGTTCCAGCCGAAGTTTCCCTCAGGATAGCAGTAACGTTTTCAGTTTTATGAGGTAAAGCGAATGATTAGAGGCCTTGGGGATGAAACATCCTTAACCTATTCTCAAACTTTAAATATGTAAGAAGTCCTTGTTACTTAGTTGAACGTGGACATTTGAATGCACCGTTACTAGTGGGCCATTTTTGGTAAGCAGAACTGGCGATGCGGGATGAACCGAACGCGAGGTTAAGGTGCCGGAATGCACGCTCATCAGACACCACAAAAGATGTCAGTTCATCTAGACAGCCGGACGGTGGCCATGGAAGTCGGAATCCGCTAAGGAGTGTGTAACAACTCACCGGCCGAATGAACTGGCTCTGAAAATGGATGGCGCTCAAGCGTGCTACCTATACCTCGCCGCCAGGGTAGAAACGATGCCCTGGCGAGTAGGCTGGCGTGGAGGTCCGTGACGAAGCCTTGGGGGTGACCCCGGGTCGAACGGCCTCTAGTGCAGATCTTGGTGGTAGTA
>Wetmoreana_sliwae_sp_nov_27
ACCCGCTGAACTTAAGCATATCAATAAGCGGAGGAAAAGAAACCAACAGGGATTGCCTCAGTAACGGCGAGTGAAGCGGCAACAGCTCAAATTTGAAATCTGGT-CC-TTTCGGGGCCCGAGTTGTAATTTGTAGAGGATGTTTCGGGCGCGACGCCGGTCTAAGTCCCTTGGAACGGGGCGTCATAGAGGGTGAGAATCCCGTATGTGACCGGTGACCAAGCCTATATGAAACTCCTTCGACGAGTCGAGTTGTTTGGGAATGCAGCTCAAAATGGGTGGTAAATTTCATCTAAAGCTAAATACCGGCCAGAGACCGATAGCGCACAAGTAGAGTGATCGAAAGATGAAAAGCACTTTGGAAAGAGAGTCAAAAAGTACGTGAAATTGTTGAAAGGGAAGCGCTTGCAACCAGACCTGTCCGCGGGTGATCAGCCGTCCTTTTGGGCGGTGCACGCACCCGTGATCAGGCCAGCATCGGTTCAGACGGCCGGATAAAGGCCTTGGGAATGTAGCTTCTTTCGGGGAGTGTTATAGCCCTTGGTGCAATGCGGCCAGCCCGGACCGAGGACCGCGCTTCGGCAAGGATGCTGGCGTAATGGTTGTAAGCGGCCCGTCTTGAAACACGGACCAAGGAGTCTAACATCTATGCGAGTGTTTGGGT---------------------------------------------------------------------------------------------------------------------------------------------------------------------------------------------------------------------------------------------------------------------------------------------------------------------------------------------------------------------------------------------------------------------------------------------------------------------------------------------------------------------------------------------------------------------------------------------------------------------------------------------------------------------------------------------------------------------------------------------------------------------------------------------------------------------------------------------
>Wetmoreana_sp1
------------------------------------------------------------------------------------------------------------------------------------------------CGGGCGCGGCGCCGGTCTAAGTCCCTTGGAACGGGGCGTCATAGAGGGTGAGAATCCCGTATGCGACCGGTGACCAAGCCCGTGTGAAACTCCTTCGACGAGTCGAGTTGTTTGGGAATGCAGCTCAAAATGGGTGGTAAATTTCATCTAAAGCTAAATACTGGCCAGAGACCGATAGCGCACAAGTAGAGTGATCGAAAGATGAAAAGCACTTTGGAAAGAGAGTCAAAAAGTACGTGAAATTGTTGAAAGGGAAGCGCTTGCAACCAGACCTGCCCGCGAGTGATCAGCCGTCCTTCTGGGCGGTGTATGCACCCGCGATCAGGCCAGCATCGGTTCGAGCGGCCGGATAAAGGCCTTGGGAATGTAGCTCCCTTCGGGGAGTGTTATAGCCCTCGGTGCAATGCGGCCAGCCCGGACCGAGGACCGCGCTTCGGCAAGGATGCTGGCGTAATGGTTGTAAGCGGCCCGTCTTGAAACACGGACCAAGGAGTCTAACATCTATGCAAGTGTTTGGGTGTCAAACCCAGGCGCGCAATGAAAGTGAACGGAGGTGGGAACCCCTCGAGGGCGCACCATCGACCGATCCAGATGTCTTCGGATGGATTTGAGTACGAGCATAGCTGTTGGGACCCGAAAGATGGTGAACTATGCCTGAATAGGGTGAAGCCAGAGGAAACTCTGGTGGAGGCTCGCAGCGGTTCTGACGTGCAAATCGATCGTCAAATTTGGGTATAGGGGCGAAAG-----------------------------------------------------ACTAATCGAACCATC-------------------------------------------------------------------------------------------------------------------------------------------------------------------------------------------------------------------------------------------------------------------------------------------------------------------------------------------------------------------------------------------------------------------------------------------------------------------------------------------------------------------------------------
>Wetmoreana_sp4
-----------------ATATCAATAAGCGGAGGAAAAGAAACCAACTGGGATTGCCTCAGTAACGGCGAGTGAAGCGGCAACAGCTCAAATTTGAAATCTGGTCCCCCCCCGGGGCCCGAGTTGTAATTTGTAGAGGATGTTTCGGGCGCGGTCCCGGTCTAAGTCCCTTGGAACGGGGCGTCATAGAGGGTGAGAATCCCGTCCGCGACCGGTGACCCCACCCGTGTGAAACTCCTTCGACGAGTCGAGTTGTTTGGGAATGCAGCTCTAAATGGGTGGTAAATTTCATCTAAAGCTAAATACCGGCCAGAGACCGATAGCGCACAAGTAGAGTGATCGAAAGATGAAAAGCACTTTGGAAAGAGAGTCAAACAGTACGTGAAATTGTTGAAAGGGAAGCGCTTGCAACCAGACCTGCCCGTGGGTGACCAGCCGTCCTTCTGGGCGGTGCATGCACCCACGATCAGGCCAGCATCGGTTCAGGCGGCCGGATAAAGGCCTCGGGAATGTAGCTCCTTTCGGGGAGTGTTATAGCCCGTGGTGCAATACGGCCAGCCCGGACCGAGGACCGCGCTTCGGCGAGGATGCTGGCGTAATGGTCGTAAGCGGCCCGTCTTGAAACACGGACCAAGGAGTCTAACATCTGTGCGAGTGTTTGGGTGTTAAACCCATGCGCGGAATGAAAGTGAACGGAGGTGGGAACTCGTCGAGAGCGCACCATCGACCGATCCTGATGTCTTCGGATGGATTTGAGTACGAGCATAGCTGTTGGGACCCGAAAGATGGTGAACTATGCCTGGATAGGGTGAAGCCAGAGGAAACTCTGGTGGAGGCTCGCAGCGGTTCTGACGTGCAAATCGATCGTCAAATTTGGGTATAGGGGCGAAAG-----------------------------------------------------ACTAATCGAACCATCTAGTAGCTGGTTCCAGCCGAAGTTTCCCTCAGGATAGCAGTAACGTTTTCAGTTTTATGAGGTAAAGCGAATGATTAGAGGCCTTGGGGATGAAACATCCTTAACCTATTCTCAAACTTTAAATATGTAAGAAGTCCTCGTTACTTCGTTGAACGTGGACATTTGAATGTACCGTTACTAGTGGGCCATTTTTGGTAAGCAGAACTGGCGATGCGGGATGAACCGAACGCGAGGTTAAGGTGCCGGAATGCACGCTCATCAGACACCACAAAAGATGTCAGTTCATCTAGACAGCCGGACGGTGGCCATGGAAGTCGGAACCCGCTAAGGAGTGTGTAACAACTCACCGGCCGAATGAACTGGCTCTGAAAATGGATGGCGCTCAAGCGTGCTACCTATACCTCGCCGCCGGGGTAGAAACGATGCCCCGGCGAGTAGGCTGGCGTGGAGGTCCGTGACGAAGCCTCGGGGGTGACCCCGGGTCGAACGGCCTCCAGTGC-----------------
>Wetmoreana_ssp_subparviloba_sp_nov_35_type
ACCCGCTGAACTTAAGCATATCAATAAGCGGAGGAAAAGAAACCAACAGGGATTGCCTCAGTAACGGCGAGTGAAGCGGCAACAGCTCAAATTTGAAATCTGGT-CC-TTTCGGGGCCCGAGTTGTAATTTGTAGAGGATATTTCGGGCGCGACGCCGGTCTAAGTCCCTTGGAACGGGGCGTCATAGAGGGTGAGAATCCCGTATGTGACCGGTGACCAAGCCTATATGAAACTCCTTCGACGAGTCGAGTTGTTTGGGAATGCAGCTCAAAATGGGTGGTAAATTTCATCTAAAGCTAAATACCGGCCAGAGACCGATAGCGCACAAGTAGAGTGATCGAAAGATGAAAAGCACTTTGGAAAGAGAGTCAAAAAGTACGTGAAATTGTTGAAAGGGAAGCGCTTGCAACCAGACCTGTCCGCGGGTGATCAGCCGTCCTTTTGGGCGGTGCACGCACCCGTGATCAGGCCAGCATCGGTTCAGGCGGCCGGATAAAGGCCTTGGGAATGTAGCTCCTTTCGGGGAGTGTTATAGCCCTTGGTGCAATGCGGCCAGCCCGGACCGAGGACCGCGCTTCGGCAAGGATGCTGGCGTAATGGTTGTAAGCGGCCCGTCTTGAAACACGGACCAAGGAGTCTAACATCTATGCGAGTGTTTGGGTGTCAAACCCATGCGCGTAATGAAAGTGAACGGAGGTGGGAACCCTT-AAGGGCGCACCATCGACCGATCCAGATGTCTTCGGATGGATTTGAGTACGAGCATAGCTGTTGGGACCCGAAAGATGGTGAACTATGCCTGAATAGGGTGAAGCCAGAGGAAACTCTGGTGGAGGCTCGCAGCGGTTCTGACGTGCAAATCGATCGTCAAATTTAGGCATAGGGGCGAAAG-----------------------------------------------------ACTAATCGAACCATCTAGTAGCTGGTTCCAGCCGAAGTTTCCCTCAGGATAGCAGTAACGTTTTCAGTTTTATGAGGTAAAGCGAATGATTAGAGGCCTTGGGGATGAAACATCCTTAACCTATTCTCAAACTTTAAATATGTAAGAAGTCCTTGTTACTTAGTTGAACGTGGACATTTGAATGCACCGTTACTAGTGGGCCATTTTTGGTAAGCAGAACTGGCGATGCGGGATGAACCGAACGCGAGGTTAAGGTGCCGGAATGCACGCTCATCAGACACCACAAAAGATGTCAGTTCATCTAGACAGCCGGACGGTGGCCATGGAAGTCGGAATCCGCTAAGGAGTGTGTAACAACTCACCGGCCGAATGAACTGGCTCTGAAAATGGATGGCGCTCAAGCGTGCTACCTATACCTCGCCGCCAGGGTAGAAACGATGCCCTGGCGAGTAGGCTGGCGTGGAGGTCCGTGACGAAGCCTTG-------------------------------------------------
>Wetmoreana_ssp_subparviloba_sp_nov_36
ACCCGCTGAACTTAAGCATATCAATAAGCGGAGGAAAAGAAACCAACAGGGATTGCCTCAGTAACGGCGAGTGAAGCGGCAACAGCTCAAATTTGAAATCTGGT-CC-TTTCGGGGCCCGAGTTGTAATTTGTAGAGGATATTTCGGGCGCGACGCCGGTCTAAGTCCCTTGGAACGGGGCGTCATAGAGGGTGAGAATCCCGTATGTGACCGGTGACCAAGCCTATATGAAACTCCTTCGACGAGTCGAGTTGTTTGGGAATGCAGCTCAAAATGGGTGGTAAATTTCATCTAAAGCTAAATACCGGCCAGAGACCGATAGCGCACAAGTAGAGTGATCGAAAGATGAAAAGCACTTTGGAAAGAGAGTCAAAAAGTACGTGAAATTGTTGAAAGGGAAGCGCTTGCAACCAGACCTGCCCGCGGGTGATCAGCCGTCCTTCTGGGCGGTGTACGCACCCGTGATCAGGCCAGCATCGGTTCAGGCGGCCGGATATAGGCCTTNNNNNNNNNNNNNNNNNNNNNNNNNNNNNNNNNNNNNNNNNNNNNNNNNNNNNNNNNNNNNNNNNNNNNNNNNNNNNNNNNNNNNNNNNNNNNNNNNNNNNNNNNNNNNNGTCTTGAAACACGGACCAAGGAGTCTAACATCTATGCGAGTGTTTGGGTGTCAAACCCATGCGCGTAATGAAAGTGAACGGAGGTGGGAACCCTT-AAGGGCGCACCATCGACCGATCCAGATGTCTTCGGATGGATTTGAGTACGAGCATAGCTGTTGGGACCCGAAAGATGGTGAACTATGCCTGAATAGGGTGAAGCCAGAGGAAACTCTGGTGGAGGCTCGCAGCGGTTCTGACGTGCAAATCGATCGTCAAATTTAGGCATAGGGGCGAAAG-----------------------------------------------------ACTAATCGAACCATCTAGTAGCTGGTTCCAGCCGAAGTTTCCCTCAGGATAGCAGTAACGTTTTCAGTTTTATGAGGTAAAGCGAATGATTAGAGGCCTTGGGGATGAAACATCCTTAACCTATTCTCAAACTTTAAATATGTAAGAAGTCCTTGTTACTTAGTTGAACGTGGACATTTGAATGCACCGTTACTAGTGGGCCATTTTTGGTAAGCAGAACTGGCGATGCGGGATGAACCGAACGCGAGGTTAAGGTGCCGGAATGCACGCTCATCAGACACCACAAAAGATGTCAGTTCATCTAGACAGCCGGACGGTGGCCATGGAAGTCGGAATCCGCTAAGGAGTGTGTAACAACTCACCGGCCGAATGAACTGGCTCTGAAAATGGATGGCGCTCAAGCGTGCTACCTATACCTCGCCGCCAGGGTAGAAACGATGCCCTGGCGAGTAGGCTGGCGTGGAGGTCCGTGACGAAGCCTT--------------------------------------------------
>Wetmoreana_texana_125
------------------------------------------------------------------------------------------------------------------------------------------------CGGGCGCGATGCCGGTCTAAGTCCCTTGGAACGGGGCGTCATAGAGGGTGAGAATCCCGTATGTGACCGGTGACCAAGCCTATATGAAACTCCTTCGACGAGTCGAGTTGTTTGGGAATGCAGCTCAAAATGGGTGGTAAATTTCATCTAAAGCTAAATACCGGCCAGAGACCGATAGCGCACAAGTAGAGTGATCGAAAGATGAAAAGCACTTTGGAAAGAGAGTCAAAAAGTACGTGAAATTGTTGAAAGGGAAGCGCTTGCAACCAGACCTGTCCGCGGGTGATCAGCCGTCCTTTTGGGCGGTGCACGCACCCGCGATCAGGCCAGCATCGGTTCAGGCGGCCGGATAAAGGCCTTGGGAATGTAGCTTCTCTCGGGGAGTGTTATAGCCCTTGGTGCAATGCGGCCAGCCCGGACCGAGGATCGCGCTTCGGCAAGGATGCTGGCGTAATGGTTGTAAGCGGCCCGTCTTGAAACACGGACCAAGGAGTCTAACATCTATGCGAGTGTTTGGGTGTTAAACCCATTCGCGTAATGAAAGTGAACGGAGGTGGGAACCCCT-GAGGGCGCACCATCGACCGATCCAGATGTCTTCGGATGGATTTGAGTACGAGCATAGCTGTTGGGACCCGAAAGATGGTGAACTATGCCTGAATAGGGTGAAGCCAGAGGAAACTCTGGTGGAGGCTCGCAGCGGTTCTGACGTGCAAATCGATCGTCAAATTTAGGTATAGGGGCGAAAG-----------------------------------------------------ACTAATCGAACCATC-------------------------------------------------------------------------------------------------------------------------------------------------------------------------------------------------------------------------------------------------------------------------------------------------------------------------------------------------------------------------------------------------------------------------------------------------------------------------------------------------------------------------------------
>Wetmoreana_variegata_sp_nov_1_type
ACCCGCTGAACTTAAGCATATCAATAAGCGGAGGAAAAGAAACCAACAGGGATTGCCTCAGTAACGGCGAGTGAAGCGGCAACAGCTCAAATTTGAAATCTGGT-CC-TTCCGGGGCCCGAGTTGTAATTTGTAGAGGATGTTTCGGGCGCGGCGCCGGTCTAAGTCCCTTGGAACGGGGCGTCATAGAGGGTGAGAATCCCGTATGTGACCGGTGACTAAGCCCATGTGAAACTCCTTCGACGAGTCGAGTTGTTTGGGAATGCAGCTCAAAATGGGTGGTAAATTTCATCTAAAGCTAAATACCGGCCAGAGACCGATAGCGCACAAGTAGAGTGATCGAAAGATGAAAAGCACTTTGGAAAGAGAGTCAAAAAGTACGTGAAATTGTTGAAAGGGAAGCGCTTGCAACCAGACCTGCCCGCGGGTGACCAGCCGTCCTTCTGGGCGGTGTACGCACCCGTGATCAGGCCAGCATCGGTTCAGGCGGCCGGATAAAGGTCTTGGGAATGTAGCTCCCTTCGGGGAGTGTTATAGCCCTTGGCGCAATGCGGCCAGCCTGGACCGAGGACCGCGCTNNNNNNNNNNNNNNNNNNNNNNNNNNNNNNNNNNNNNGTCTTGAAACACGGACCAAGGAGTCTAACATCTATGCGAGTGTTTGGGTGTCAAACCCATACGCGTAATGAAAGTGAACGGAGGTGGGAACCCTT-AAGGGCGCACCATCGACCGATCCAGATGTCTTCGGATGGATTTGAGTACGAGCATAGCTGTTGGGACCCGAAAGATGGTGAACTATGCCTGAATAGGGTGAAGCCAGAGGAAACTCTGGTGGAGGCTCGCAGCGGTTCTGACGTGCAAATCGATCGTCAAATTTGGGTATAGGGGCGAAAGTAAGTCGGATCCAGAGCAATA-TTCAAGAATTTCAGCTAACGGTATTTCTAGGACTAATCGAACCATCTAGTAGCTGGTTCCAGCCGAAGTTTCCCTCAGGATAGCAGTAACGTTTTCAGTTTTATGAGGTAAAGCGAATGATTAGAGGCCTTGGGGATGAAACATCCTTAACCTATTCTCAAACTTTAAATATGTAAGAAGTCCTTGTTACTTAGTTGAACGTGGACATTTGAATGCACCGTTACTAGTGGGCCATTTTTGGTAAGCAGAACTGGCGATGCGGGATGAACCGAACGCGAGGTTAAGGTGCCGGAATGCACGCTCATCAGACACCACAAAAGATGTCAGTTCATCTAGACAGCCGGACGGTGGCCATGGAAGTCGGAATCCGCTAAGGAGTGTGTAACAACTCACCGGCCGAATGAACTGGCTCTGAAAATGGATGGCGCTCAAGCGTGCTACCTATACCTCGCCGCCAGGGTAGAAACGATGCCCTGGCGAGTAGGCTGGCGTGGAGGTCCGTGACGAAGCCTTGGGGGTGACCCCGGGTCGAACGGCCTCTAGTGCAGATCTTGGTGGTAGTA
>Wetmoreana_variegata_sp_nov_2
ACCCGCTGAACTTAAGCATATCAATAAGCGGAGGAAAAGAAACCAACAGGGATTGCCTCAGTAACGGCGAGTGAAGCGGCAACAGCTCAAATTTGAAATCTGGT-CC-TTCCGGGGCCCGAGTTGTAATTTGTAGAGGATGTTTCGGGCGCGGCGCCGGTCTAAGTCCCTTGGAACGGGGCGTCATAGAGGGTGAGAATCCCGTATGTGACCGGTGACTAAGCCCATGTGAAACTCCTTCGACGAGTCGAGTTGTTTGGGAATGCAGCTCAAAATGGGTGGTAAATTTCATCTAAAGCTAAATACCGGCCAGAGACCGATAGCGCACAAGTAGAGTGATCGAAAGATGAAAAGCACTTTGGAAAGAGAGTCAAAAAGTACGTGAAATTGTTGAAAGGGAAGCGCTTGCAACCAGACCTGGCCGCGGGTGACCAGCCGTCCTTCTGGGCGGTGTACGCACCCGTGATCAGGCCAGCATCGGTTCAGGCGGCCGGATAAAGGTCTTGGGAATGTAGCTCCCTTCGGGGAGTGTTATAGCCCTTGGCGCAATGCGGCCAGCCTGGACCGAGGACCGCGCTCCGTCAAGGATGCTGGCGTAATGGTTGTAAGCGGCCCGTCTTGAAACACGGACCAAGGAGTCTAACATCTATGCGAGTGTTTGGGTGTCAAACCCATACGCGTAATGAAAGTGAACGGAGGTGGGAACCCTT-AAGGGCGCACCATCGACCGATCCAGATGTCTTCGGATGGATTTGAGTACGAGCATAGCTGTTGGGACCCGAAAGATGGTGAACTATGCCTGAATAGGGTGAAGCCAGAGGAAACTCTGGTGGAGGCTCGCAGCGGTTCTGACGTGCAAATCGATCGTCAAATTTGGGTATAGGGGCGAAAGTAAGTCGGATCCAGAGTAATA-TTCAAGAATTTCAGCTAACGGTATTTCTAGGACTAATCGAACCATCTAGTAGCTGGTTCCAGCCGAAGTTTCCCTCAGGATAGCAGTAACGTTTTCAGTTTTATGAGGTAAAGCGAATGATTAGAGGCCTTGGGGATGAAACATCCTTAACCTATTCTCAAACTTTAAATATGTAAGAAGTCCTTGTTACTTAGTTGAACGTGGACATTTGAATGCACCGTTACTAGTGGGCCATTTTTGGTAAGCAGAACTGGCGATGCGGGATGAACCGAACGCGAGGTTAAGGTGCCGGAATGCACGCTCATCAGACACCACAAAAGATGTCAGTTCATCTAGACAGCCGGACGGTGGCCATGGAAGTCGGAATCCGCTAAGGAGTGTGTAACAACTCACCGGCCGAATGAACTGGCTCTGAAAATGGATGGCGCTCAAGCGTGCTACCTATACCTCGCCGCCAGGGTAGAAACGATGCCCTGGCGAGTAGGCTGGCGTGGAGGTCCGTGACGAAGCCTTGGGGGTGACCCCGGGTCGAACGGCCTCTAGTGCAGATCTTGGTGGTAGTA
>Wetmoreana_variegata_sp_nov_3
ACCCGCTGAACTTAAGCATATCAATAAGCGGAGGAAAAGAAACCAACAGGGATTGCCTCAGTAACGGCGAGTGAAGCGGCAACAGCTCAAATTTGAAATCTGGT-CC-TTCCGGGGCCCGAGTTGTAATTTGTAGAGGATGTTTCGGGCGCGGCGCCGGTCTAAGTCCCTTGGAACGGGGCGTCATAGAGGGTGAGAATCCCGTATGTGACCGGTGACCAAGCCCACGTGAAACCCCTTCGACGAGTCGAGTTGTTTGGGAATGCAGCTCAAAATGGGTGGTAAATTTCATCTAAAGCTAAATACCGGCCAGAGACCGATAGCGCACAAGTAGAGTGATCGAAAGATGAAAAGCACTTTGGAAAGAGAGTCAAAAAGTACGTGAAATTGTTGAAAGGGAAACGCTTG-------------------------------------------------------------------------------------------------------------------------------------------------------------------------------------------------------------------------------------------------------------------------------------------------------------------------------------------------------------------------------------------------------------------------------------------------------------------------------------------------------------------------------------------------------------------------------------------------------------------------------------------------------------------------------------------------------------------------------------------------------------------------------------------------------------------------------------------------------------------------------------------------------------------------------------------------------------------------------------------------------------------------------------------------------------------------------------------------------------
>Wetmoreana_variegata_sp_nov_4
ACCCGCTGAACTTAAGCATATCAATAAGCGGAGGAAAAGAAACCAACAGGGATTGCCTCAGTAACGGCGAGTGAAGCGGCAACAGCTCAAATTTGAAATCTGGT-CC-TTCCGGGGCCCGAGTTGTAATTTGTAGAGGATGTTTCGGGCGCGGCGCCGGTCTAAGTCCCTTGGAACGGGGCGTCATAGAGGGTGAGAATCCCGTATGTGACCGGTGACCAAGCCCATGTGAAACTCCTTCGACGAGTCGAGTTGTTTGGGAATGCAGCTCAAAATGGGTGGTAAATTTCATCTAAAGCTAAATACCGGCCAGAGACCGATAGCGCACAAGTAGAGTGATCGAAAGATGAAAAGCACTTTGGAAAGAGAGTCAAAAAGTACGTGAAATTGTTGAAAGGGAAGCGCTTGCAACCAGACCTGCCCGCGGGTGACCAGCCGTCCTTCTGGGCGGTGTACGCACCCGTGATCAGGCCAGCATCGGTTCAGGCGGCCGGATAAAGGCCTTGGGAATGTAGCTCCCTTCGGGGAGTGTTATAGCCCTTGGCGCAATGCGGCCAGCCTGGACCGAGGACCGCGCTCCGGCAAGGATGCTGGCGTAATGGTTGTAAGCGGCCCGTCTTGAAACACGGACCAAGGAGTCTAACATCTATGCGAGTGTNNNNNNNNNNNNNNNNNNNNNNNNNNNNNNNNNNNNNNNNNNNNNNNNNNNN-NNNNNNNNNNNNNNNNNNNNNNNNNNNNNNNNNNNNNNNNNNNNNNNNNNNNNNNNNNNNNNNNNNNNNNNNNNNNNNNNNNNNNNNNNNNNNNNNNNNNNNNNNNNNNNNNNNNNNNNNNNNNNNNNNNNNNNNNNNNNNNNNNNNNNNNNNNNNNNNNNNNNNNNNNNNNNNNNNNNNNNNNNNNNNNNNNNNNNNNNNN-NNNNNNNNNNNNNNNNNNNNNNNNNNNNNNNACTAATCGAACCATCTAGTAGCTGGTTCCAGCCGAAGTTTCCCTCAGGATAGCAGTAACGTTTTCAGTTTTATGAGGTAAAGCGAATGATTAGAGGCCTTGGGGATGAAACATCCTTAACCTATTCTCAAACTTTAAATATGTAAGAAGTCCTTGTTACTTAGTTGAACGTGGACATTTGAATGTACCGTTACTAGTGGGCCATTTTTGGTAAGCAGAACTGGCGATGCGGGATGAACCGAACGCGAGGTTAAGGTGCCGGAATGCACGCTCATCAGACACCACAAAAGATGTCAGTTCATCTAGACAGCCGGACGGTGGCCATGGAAGTCGGAATCCGGTAAGGAGTGTGTAACAACTCACCGGCCGAATGAACTGGCTCTGAAAATGGATGGCGCTCAAGCGTGCTACCTATACCTCGCCGCCAGGGT------------------------------------------------------------------------------------------------------
>Wetmoreana_variegata_sp_nov_5
ACCCGCTGAACTTAAGCATATCAATAAGCGGAGGAAAAGAAACCAACAGGGATTGCCTCAGTAACGGCGAGTGAAGCGGCAACAGCTCAAATTTGAAATCTGGT-CC-CTCCGGGGCCCGAGTTGTAATTTGTAGAGGATGTTTCGGGCGCGGCGCCGGTCTAAGTCCTTTGGAACGGGGCGTCATAGAGGGTGAGAATCCCGTATGTGACCGGTGACTAAGCCCATGTGAAACTCCTTCGACGAGTCGAGTTGTTTGGGAATGCAGCTCAAAATGGGTGGTAAATTTCATCTAAAGCTAAATACCGGCCAGAGACCGATAGCGCACAAGTAGAGTGATCGAAAGATGAAAAGCACTTTGGAAAGAGAGTCAAAAAGTACGTGAAATTGTTGAAAGGGAAACGCTTGNNNNNNNNNNNNNNNNNNNNNNNNNNNNNNNNNNNNNNNNNNNNNNNNNNNNNNNNNNNNNNNNNNNNNNNNNNNNNNNNNNNNNNNNNNNNNNNNNNNNNNNNNNNNNNNNNNNNNNNNNNNNNNNNNNNNNNNNNNNNNNNNNNNNNNNNNNNNNNNNNNNNNNNNNNNNNNNNNNNNNNNNNNNNNNNNNNNNNNNNNNNNNNNNNNNNNNNNNNNNNNNNNNNNNNNNNNNNNNNNNNNNNNNNNNNNNNNNNNNNNNNNNNNNNNNNNNNNNNNNNNNNNNNNNNNNNNNNNNNNNN-NNNNNNNNNNNNNNNNNNNNNNNNNNNNNNNNNNNNNNNNNNNNNNNNNNNNNNNNNNNNNNNNNNNNNNNNNNNNNNNNNNNNNNNNNNNNNNNNNNNNNNNNNNNNNNNNNNNNNNNNNNNNNNNNNNNNNNNNNNNNNNNNNNNNNNNNNNNNNNNNNNNNNNNNNNNNNNNNNNNNN-----------------------------------------------------NNNNNNNNNNNNNNNNNNNNNNNNNNNNNNNNNNNNNNNNNNNNNNNNNNNNNNNNNNNNNNNNNNNNNNNNNNNNNNNNNNNNNNNNNNNNNNNNNNNNNNNNNNNNNNNNNNNNTAACCTATTCTCAAACTTTAAATATGTAAGAAGTCCTTGTTACTTAGTTGAACGTGGACATTTGAATGCACCGTTACTAGTGGGCCATTTTTGGTAAGCAGAACTGGCGATGCGGGATGAACCGAACGCGAGGTTAAGGTGCCGGAATGCACGCTCATCAGACACCACAAAAGATGTCAGTTCATCTAGACAGCCGGACGGTGGCCATGGAAGTCGGAATCCGCTAAGGAGTGTGTAACAACTCACCGGCCGAATGAACTGGCTCTGAAAATGGATGGCGCTCAAGCGTGCTACCTATACCTCGCCGCCAGGGTAGAAACGATGCCCTGGCGAGTAGGCTGGCGTGGAGGTCCGTGACGAAGCCTTGGGGGTGACCCCGGGTCGAACGGCCTCTAGTGCAGATCTTGGTGGTAGTA
>Wetmoreana_variegata_sp_nov_6
-------------------------------------------------------CCTCAGTAACGGCGAGTGAAGCGGCAACAGCTCAAATTTGAAATCTGGT-CC-TTCCGGGGCCCGAGTTGTAATTTGTAGAGGATGTTTCGGGCGCGGCGCCGGTCTAAGTCCTTTGGAACGGGGCGTCATAGAGGGTGAGAATCCCGTATGTGACCGGTGACTAAGCCCATGTGAAACTCCTTCGACGAGTCGAGTTGTTTGGGAATGCAGCTCAAAATGGGTGGTAAATTTCATCTAAAGCTAAATACCGGCCAGAGACCGATAGCGCACAAGTAGAGTGATCGAAAGATGAAAAGCACTTTGGAAAGAGAGTCAAAAAGTACGTGAAATTGTTGAAAGGGAAGCGCTTGCAACCAGACCTGCCCGCGGGTGACCAGCCGTCCTTCTGGGCGGTGTACGCACCCGTGATCAGGCCAGCATCGGTTCAGGCGGCCGGATAAAGGCCTTGGGAATGTAGCTCCCTTCGGGGAGTATTATAGCCCTTGGCGCAATGCGGCCAGCCTGGACCGAGGACCGCGCTCCGGCAAGGATACTGGCGTAATGGTTGTAAGCGGCCCGTCTTGAAACACGGACCAAGGAGTCTAACATCTATGCGAGTGTTTGGGTGTCAAACCCATACGCGTAATGAAAGTGAACGGAGGTGGGAACCCTT-AAGGGCGCACCATCGACCGATCCAGATGTCTTCGGATGGATTTGAGTACGAGCATAGCTGTTGGGACCCGAAAGATGGTGAACTATGCCTGAATAGGGTGAAGCCAGAGGAAACTCTGGTGGAGGCTCGCAGCGGTTCTGACGTGCAAATCGATCGTCAAATTTGGGTATAGGGGCGAAAGTAAGTCGGATCCAGAGTAATATTTTAAGAATTTCAGCTAACGGTATCTCCAGGACTAATCGAACCATCTAGTAGCTGGTTCCAGCCGAAGTTTCCCTCAGGATAGCAGTAACGTTTTCAGTTTTATGAGGTAAAGCGAATGATTAGAGGCCTTAGGGATGAAACATCCTTAACCTATTCTCAAACTTTAAATATGTAAGAAGTCCTTGTTACTTAGTTGAACGTGGACATTTGAATGCACCGTTACTAGTGGGCCATTTTTGGTAAGCAGAACTGGCGATGCGGGATGAACCGAACGCGAGGTTAAGGTGCCGGAATGCACGCTCATCAGACACCACAAAAGATGTCAGTTCATCTAGACAGCCGGACGGTGGCCATGGAAGTCGGAATCCGCTAAGGAGTGTGTAACAACTCACCGGCCGAATGAACTGGCTCTGAAAATGGATGGCGCTCAAGCGTGCTACCTATACCTCGCCGCCAGGGTAGAAACGATGCCCTGGCGAGTAGGCTGGCGTGGAGGTCCGTGACGAAGCCTTGGGGGTGACCCCGGGTCGAACGGCCTCTAGTGCAGATCTTGGTGGTAGTA
>Wetmoreana_variegata_sp_nov_7
ACCCGCTGAACTTAAGCATATCAATAAGCGGAGGAAAAGAAACCAACAGGGATTGCCTCAGTAACGGCGAGTGAAGCGGCAACAGCTCAAATTTGAAATCTGGT-CC-TTCCGGGGCCCGAGTTGTAATTTGTAGAGGATGTTTCGGGCGCGGCGCCGGTCTAAGTCCCTTGGAACGGGGCGTCATAGAGGGTGAGAATCCCGTATGTGACCGGTGACTAAGCCCATGTGAAACTCCTTCGACGAGTCGAGTTGTTTGGGAATGCAGCTCAAAATGGGTGGTAAATTTCATCTAAAGCTAAATACCGGCCAGAGACCGATAGCGCACAAGTAGAGTGATCGAAAGATGAAAAGCACTTTGGAAAGAGAGTCAAAAAGTACGTGAAATTGTTGAAAGGGAAGCGCTTGCAACCAGACCTGCCCGCGGGTGACCAGCCGTCCTTCTGGGCGGTGTACGCACCCGTGATCAGGCCAGCATCGGTTCAGGCGGCCGGATAAAGGCCTTGGGAATGTAGCTCCCTTCGGGGAGTGTTATAGCCCTTGGCGCAATGCGGCCAGCCTGGACCGAGGACCGCGCTCCGGCAAGGATGCTGGCGTAATGGTTGTAAGCGGCCCGTCTTGAAACACGGACCAAGGAGTCTAACATCTATGCGAGTGTTTGGGTGTCAAACCCATACGCGTAATGAAAGTGAACGGAGGTGGGAACCCTT-AAGGGCGCACCATCGACCGATCCAGATGTCTTCGGATGGATTTGAGTACGAGCATAGCTGTTGGGACCCGAAAGATGGTGAACTATGCCTGAATAGGGTGAAGCCAGAGGAAACTCTGGTGGAGGCTCGCAGCGGTTCTGACGTGCAAATCGATCGTCAAATTTGGGTATAGGGGCGAAAG-----------------------------------------------------ACTAATCGAACCATCTAGTAGCTGGTTCCAGCCGAAGTTTCCCTCAGGATAGCAGTAACGTTTTCAGTTTTATGAGGTAAAGCGAATGATTAGAGGCCTTGGGGATGAAACATCCTTAACCTATTCTCAAACTTTAAATATGTAAGAAGTCCTTGTTACTTAGTTGAACGTGGACATTTGAATGCACCGTTACTAGTGGGCCATTTTTGGTAAGCAGAACTGGCGATGCGGGATGAACCGAACGCGAGGTTAAGGTGCCGGAATGCACGCTCATCAGACACCACAAAAGATGTCAGTTCATCTAGACAGCCGGACGGTGGCCATGGAAGTCGGAATCCGCTAAGGAGTGTGTAACAACTCACCGGCCGAATGAACTGGCTCTGAAAATGGATGGCGCTCAAGCGTGCTACCTATACCTCGCCGCCAGGGTAGAAACGATGCCCTGGCGAGTAGGCTGGCGTGGAGGTCCGTGACGAAGCCTTGGGGGTGACCCCGGGTCGAACGGCCTCTAGTGCAGATCTTGGTGGTAGTA
>Wetmoreana_variegata_sp_nov_8
ACCCGCTGAACTTAAGCATATCAATAAGCGGAGGAAAAGAAACCAACAGGGATTGCCTCAGTAACGGCGAGTGAAGCGGCAACAGCTCAAATTTGAAATCTGGT-CC-TTCCGGGGCCCGAGTTGTAATTTGTAGAGGATGTTTCGGGCGCGGCGCCGGTCTAAGTCTCTTGGAACGGGGCGTCATAGAGGGTGAGAATCCCGTATGTGACCGGTGACCAAGCCCATTTGAAACTCCTTCGACGAGTCGAGTTGTTTGGGAATGCAGCTCAAAATGGGTGGTAAATTTCATCTAAAGCTAAATACCGGCCAGAGACCGATAGCGCACAAGTAGAGTGATCGAAAGATGAAAAGCACTTTGGAAAGAGAGTCAAAAAGTACGTGAAATTGTTGAAAGGGAAGCGCTTGCAACCAGACCTGCCCGCGGGTGACCAGCCGTCCTTCTGGGCGGTGTACGCACCCGTGATCAGGCCAGCATCGGTTCAGGCGGCCGGATAAAGGCCTTGGGAATGTAACTCCCTTCGGGGAGTGTTATAGCCCTTGGCGCAATGCGGCCAGCCTGGACCGAGGACCGCGCTCCGGCAAGGATGCTGGCGTAATGGTTGTAAGCGGCCCGTCTTGAAACACGGACCAAGGAGTCTAACATCTATGCGAGTGTTTGGGTGTTAAACCCATACGCGTAATGAAAGTGAACGGAGGTGGGAACCCTT-AAGGGCGCACCATCGACCGATCCAGATGTCTTCGGATGGATTTGAGTACGAGCATAGCTGTTGGGACCCGAAAGATGGTGAACTATGCCTGAATAGGGTGAAGCCAGAGGAAACTCTGGTGGAGGCTCGCAGCGGTTCTGACGTGCAAATCGATCGTCAAATTTGGGTATAGGGGCGAAAG-----------------------------------------------------ACTAATCGAACCATCTAGTAGCTGGTTCCAGCCGAAGTTTCCCTCAGGATAGCAGTAACGTTTTCAGTTTTATGAGGTAAAGCGAATGATTAGAGGCCTTGGGGATGAAACATCCTTAACCTATTCTCAAACTTTAAATATGTAAGAAGTCCTTGTTACTTAGTTGAACGTGGACATTTGAATGCACCGTTACTAGTGGGCCATTTTTGGTAAGCAGAACTGGCGATGCGGGATGAACCGAACGCGAGGTTAAGGTGCCGGAATGCACGCTCATCAGACACCACAAAAGATGTCAGTTCATCTAGACAGCCGGACGGTGGCCATGGAAGTCGGAATCCGCTAAGGAGTGTGTAACAACTCACCGGCCGAATGAACTGGCTCTGAAAATGGATGGCGCTCAAGCGTGCTACCTATACCTCGCCGCCAGGGTAGAAACGATGCCCTGGCGAGTAGGCTGGCGTGGAGGTCCGTGACGAAGCCTTGGGGGTGACCCCGGGTCGAACGGCCTCTAGTGCAGATCTTGGTGGTAGTA
