# Supplementary material for: Quantitative integrative taxonomy informs species delimitation in Teloschistaceae (lichenized Ascomycota): the genus Wetmoreana as a case study
Source: IMA Fungus. 2024 Apr 1;15:9. doi: 10.1186/s43008-024-00140-1 (PMC11225190; doi:10.1186/s43008-024-00140-1)
Supplement: Supplementary file 5 — Additional file 5: File S3. Alignment of the mtSSU sequences of representatives of the genus Wetmoreana analysed in this study. [file 43008_2024_140_MOESM5_ESM.fas]

>Teloschistes_flavicans
--------------------------------------------------------TGTATAGCAATTGCTAGTTGCACTAAAG-TTTTTAGTGTAAAATCGACTTGGTTGAATAAAATTCTGGGTAGAATTTTGATAATGACAATATCTGCCCACGAGTCTTGACCAAATTACGTGCCAGCAGTCGCGGTAATACGTAGAAGACAAGTGTTATTCATCTTTAATAGGTTTAAAGGGTACCTAGACGGGAAATAAAGCCTCTAAAAGGATACTAGTTTCCTAGAGTTTTATCTGGAGGAGTTTTAAAGTACTACTGGTGTAGAGATAAAATTCAGTTATACCTT-CATGGCACAGGTTAAGGCGAAGGCATCTTCTTATGTAAAAACTGACGTTGAAGGACGAAGGCTTTGTGTATCGAACAGGATTAGATACCCTAGTAGTCTAAGCAGAAAATTATGAATGTCATAGATTAGA---------TATACTTTGAACTATAAATGAAAGTGTAAGCATTCCACCTCAAGAGTAATTTGGCAACATTGGAACTGAAATCATTAGACCGTTTCTGAAACCAGTAGTGAAGTATGTTGTTTAATTTGATAATCCGCAGAAAACCTTACCAC--AATTTGAATAGATATATTATATCATACAAGCGTTGCACGGCTGTCTTCAGTTAATGTCGTGAGACTTTGGTTAGTTCCATTAAATTAACGTAAACCCTTACTCTATTTTAAAATAAAGTAGTTCACCGCTATATTGGTTAAGATAATAGGGATCAAGACAAGTCAACATGACCTAAATATTGTGGGCTATAAACGTGCCACATATGCCTTACAAATAGATGCTAAATTG-GAAGTTAAGCTAATCTTATAAAAT
>Wetmoreana_decipioides_122
--------------------------------------------------------TGTATAGCAATTGCTAATTGCACTAA-AAATTTTAGTGTAAAATCGATTTTCTCGAATAAAATTCTGGGTGGAATTTTGATAATGACAATGTCTATCCATTAGTCTTGACCAAATTACGTGCCAGCAGTCGCGGTAATACGTAGAAGACAAGTGTTATTCATCTTTAATAGGTTTAAAGGGTACTTAGACGGTAAATAAAGCCTCAAAAAGGG-ACTAATTTGCTAGAGTTTTATGTGAAGAAGTATTAAAGTACTACTGGTGTAGAGATGAAATTCAGTTATACCTTACATGGCACAGGTTAAGGCGAAGGCATCTTCTTATGTAAAAACTGACGTTGAAGGACGAAGGCTTTGTGTATCGAACAGGATTAGATACCCTAGTAGTCTAAGCAGACAATGATGAATGTCATAGATTAGA---------TGTAATTTGATCTATAAATGAAAGTGTAAGCATTCCACCTTAAGAGTAATTTGGCAACATTGGAACTGAAATCATTAGACCGTTTCTGAAACCAGTAGTGAAGTATGTTGTTTAATTTGATAATCCGCAAAAAACCTTACCAC--AATTTGAATAGATATATTTTATCATACAAGCGTTGCACGGCTGTCTTCAGTTAATGTCGTGAGATTTTGGTTAGTTCCATTAAATTAACGTAAACCCTTACTCTATTTTTAAATAAAGTAGTTCACCGCTATATT-----------------------------------------------------------------------------------------------------------------------
>Wetmoreana_decipioides_70_type
--------------------------------------------------------TGTATAGCAATTGCTAATTGCACTAA-AAATTTTAGTGTAAAATCGATTTTCTCGAATAAAATTCTGGGTGGAATTTTGATAATGACAATGTCTATCCATTAGTCTTGACCAAATTACGTGCCAGCAGTCGCGGTAATACGTAGAAGACAAGTGTTATTCATCTTTAATAGGTTTAAAGGGTACTTAGACGGTAAATAAAGCCTCAAAAAGGG-ACTAATTTGCTAGAGTTTTATGTGAAGAAGTATTAAAGTACTACTGGTGTAGAGATGAAATTCAGTTATACCTTACATGGCACAGGTTAAGGCGAAGGCATCTTCTTATGTAAAAACTGACGTTGAAGGACGAAGGCTTTGTGTATCGAACAGGATTAGATACCCTAGTAGTCTAAGCAGACAATGATGAATGTCATAGATTAGA---------TGTAATTTGATCTATAAATGAAAGTGTAAGCATTCCACCTTAAGAGTAATTTGGCAACATTGGAACTGAAATCATTAGACCGTTTCTGAAACCAGTAGTGAAGTATGTTGTTTAATTTGATAATCCGCAAAAAACCTTACCAC--AATTTGAATAGATATATTTTATCATACAAGCGTTGCACGGCTGTCTTCAGTTAATGTCGTGAGATTTTGGTTAGTTCCATTAAATTAACGTAAACCCTTACTCTATTTTTAAATAAAGTAGTTCACCGCTATATTGGATGTGATAATAGGGATCAAGACAAGTCATCATGACCTAAATATTGTGGGCTATAGACGTGCCACATATGCCTTACAAAGGGATGCTAAATTGTGAAATTGAGCT-------------
>Wetmoreana_ochraceofulva_comb_nov_55
AGCAGTGAAGGGATATTGGTCAATAGCCTAACGGCTGAACCAGCAACTTGGAAGAATGAATAGCAATTGCTAATTGCACTAA-AAATTTTAGTGTAAAATCGATTTTTTCGAATAAAATTCTGGCTAGAATTTTGATAATGACAATATCTATCCATTAGTCTTGACCAAATTACGTGCCAGCAGTCGCGGTAATACGTAGAAGACAAGTGTTATTCATCTTTAATAGGTTTAAAGGGTACTTAGACGGCAAAGAAAGCCTCAGAAAGGG-ACTAGTTTGCTAGAGTTTTATGTGAAGAAGTTTTAAAGTACTACTGGTGGAGAGATGAAATTCGGTGATACCTTATATGGCACAGGTTAAGGCGAAGGCATCTTCTTATGTAAAAACTGACGTTCAAAGACGAAGGCTTAGAGTAGCGAAGAGGATTAGTTACCCTAGTAGTCTAAGCAGAAAATGATGAATGTCATAGATTAGA---------TGTACTTTGATCTATAAATGAAAGTGTAAGCATTCCACCTCAAGAGTAAGATGGCAAGATTGGAACTGAAATCATTAGACCGTTTCTGAAACCAGTAGTGAAGTATGTTGTTTAATTTGATAACCCGCAAAAAACCTTACCAC--AATTTGAATAGATATATTATATCATACAAGTGTTGCACGGCTGTCTTCAGTTAATGTCGTGAGATTTTGGTTAGTTCCTTTAAATTAACGTAAACCCTTACTCTATTTTTAAATAAAGTA--------------------------------------------------------------------------------------------------------------------------------------
>Wetmoreana_ochraceofulva_comb_nov_60
AGCAGTG-AGGAATATTGGTCAATAGCCTAACGGCTGAACCAGCAACTTGGAAGAATGAATAGCAATTGCTAATTGCACTAA-AAATTTTAGTGTAAAATCGATTTTTTCGAATAAAATTCTGGGTAGAATTTTGATAATGACAATATCTATCCATTAGTCTTGACCAAATTACGTGCCAGCAGTCGCGGTAATACGTAGAAGACAAGTGTTATTCATCTTTAATAGGTTTAAAGGGTACTTAGACGGCAAAGAAAGCCTCAGAAAGGG-ACTAGTTTGCTAGAGTTTTATGTGAAGAAGTTTTAAAGTACTACTGGTGGAGAGATGAAATTCGGTGATACCTTACATGGCACAGGTTAAGGCGAAGGCATCTTCTTATGTAAAAACTGACGTTCAAAGACGAAGGCTTAGAGTAGCGAAGAGGATTAGTTACCCTAGTAGTCTAAGCAGAAAATGATGAATGTCATAGATTAGA---------TGTAATTTGATCTATAAATGAAAGTGTAAGCATTCCACCTCAAGAGTAATATGGCAACATTGGAACTGAAATCATTAGACCGTTTCTGAAACCAGTAGTGAAGTATGTTGTTTAATTTGATAACCCGCAAAAAACCTTACCAC--AATTTGAATAGATATATTATATCATACAAGTGTTGCACGGCTGTCTTCAGTTAATGTCGTGAGATTTTGGTTAGTTCCTTTAAATTAACGTAAACCCTTACTCTATTTTTAAATAAAGTAGTTCACCGCTAGATTGGATGTGATAACAGGGATCAAGACAAGTCCTCATGACCTAAATATTGTGGGCTATAGACGTGCCACATATGCCTTACAAAGGGATGCTAAATTGTGAAATTGAGCTAATCCCCTAAAAT
>Wetmoreana_rubra_sp_nov_38_type
AGCAGTG-AGGAATATTGGTCAATAGCCTAACGGCTGAACCAGCAACTTGGAAGAATGAATAGCGATTGCTAATTGCACTAA-AAATTTTAGTGTAAAATCGATTTATTCGAATAAAATTCTGGGTAGAATTTTGATAATGACAATATCTATCCATTAGTCTTGACCAAATTACGTGCCAGCAGTCGCGGTAATACGTAGAAGACAAGTGTTATTCATCTTTAATAGGTTTAAAGGGTACTTAGACGGTAAATAAAGCCTCAAAAAGGG-ACTAATTTGCTAGAGTTTTATGTGAAGAAGTTTTAAAGTACTACTGGTGTAGAGATAAAATTCAGTCATACCTTACATGGCACAGGTTAAGGCGAAGGCATCTTCTTATGTAAAAACTGACGTTGAAGGACGAAGGCTTTGTGTATCGAACAGGATTAGATACCCTAGTAGTCTAAGCAGACAATGATGAATGTCATAGATTAGA---------TGTAATTTGATCTATAAATGAAAGTGTAAGCATTCCACCTCAAGAGTAATTTGGCAACATTGGAACTGAAATCATTAGACCGTTTCTGAAACCAGTAGTGAAGTATGTTGTTTAATTTGATAATCCGCAAAAAACCTTACCACAAAATATGAATAGATATATTTTATCATACAAGCGTTGCACGGCTGTCTTCAGTTAATGTCGTGAGATTTTGGTTAGTTCCATAAAATTAACGTAAACCCTTACTTTATTTTTAAATAAAGTAGTTCACCGCTAGATTGGATGTGATAATAGGGATCAAGACAAGTCATCATGACCTAGATGTAGTGGGCTATAGACGTGCCACAT---------------------------------------------------
>Wetmoreana_sliwae_sp_nov_21_type
AGCAGTG-AGGAATATTGGTCAATAGCCTAACGGCTGAACCAGCAACTTGGAGGAATATATAGCAATTGCTAATTGCACTA--ATTTTTTAGTGTAAAATCGATTTAGTCGAATAAAATTCTGGATAGAATTTTGATAATGACAATATCTATCCATAAGTCTTGACCAAATTACGTGCCAGCAGTCGCGGTAATACGTAGAAGACAAGTGTTATTCATCTTTATTAGGTTTAAAGAGTACTTAGACAGTAAATAAAGCCTC-CAAAGGG-ACTAGTTTGCTAGAGTTTTATGTGGAGAAGTATTAAAGTACTACTGGTGTAGAGATAAAATTCAGTTATACCTTACATGGCACAGGTTATGGCGAAGGCATCTTCTTATGTAAAAACTGACGTTGAAGGACGAAGGCTTTGTGTATCGAACAGGATTAGATACCCTAGTAGTCTAAGCAGACAATGATGAATGTCATAGATTAGA---------TGTAATTTGATCTATAAATGAAAGTGTAAGCATTCCACCTTAAGAGTAATTTGGCAACATTGGAACTGAAATCATTAGACCGTTTCTGAAACCAGTAGTGGAGTATGTTGTTTAATTTGATAATCCGCAAAAAACCTTACCACAAAATATGAATAGATATATTTTATCATACAAGCGTTGCACGGCTGTCTTCAGTTAATGTCGTGAGATTTTGGTTAATTCCTTTAAATTAACGTAAACCCTTACTTTATTTTTAGATAAAGTAGTTCACCGCTATATTGGATGTGATAATAGGGATCAAGACAAGTCATCATGACCTAGATGTAGTGGGCTATAGACGTGCCACAT---------------------------------------------------
>Wetmoreana_sliwae_sp_nov_22
AGCAGTG-AGGAATATTGGTCAATAGCCTAACGGCTGAACCAGCAACTTGGAGGAATATATAGCAATTGCTAATTGCACTA--ATTTTTTAGTGTAAAATCGATTTAGTCGAATAAAATTCTGGATAGAATTTTGATAATGACAATATCTATCCATAAGTCTTGACCAAATTACGTGCCAGCAGTCGCGGTAATACGTAGAAGACAAGTGTTATTCATCTTTATTAGGTTTAAAGAGTACTTAGACAGTAAATAAAGCCTC-CAAAGGG-ACTAGTTTGCTAGAGTTTTATGTGGAGAAGTATTAAAGTACTACTGGTGTAGAGATAAAATTCAGTTATACCTTACATGGCACAGGTTATGGCGAAGGCATCTTCTTATGTAAAAACTGACGTTGAAGGACGAAGGCTTTGTGTATCGAACAGGATTAGATACCCTAGTAGTCTAAGCAGACAATGATGAATGTCATAGATTAGA---------TGTAATTTGATCTATAAATGAAAGTGTAAGCATTCCACCTTAAGAGTAATTTGGCAACATTGGAACTGAAATCATTAGACCGTTTCTGAAACCAGTAGTGGAGTATGTTGTTTAATTTGATAATCCGCAAAAAACCTTACCACAAAATATGAATAGATATCTTTTATCATACAAGCGTTGCACGGCTGTCTTCAGTTAATGTCGTGAGATTTTGGTTAATTCCTTTAAATTAACGTAAACCCTTACTTTATTTTTAGATAAAGTAGTTCACCGCTATATTGGATGTGATAATAGGGATCAAGACAAGTCATCATGACCTAGATGTAGTGGGCTATAGACGTGCCACAT---------------------------------------------------
>Wetmoreana_sliwae_sp_nov_23
AGCAGTG-AGGAATATTGGTCAATAGCCTAACGGCTGAACCAGCAACTTGGAGGAATATATAGCAATTGCTAATTGCACTA--GTTTTTTAGTGTAAAATCGATTTAGTCGAATAAAATTCTGGATAGAATTTTGATAATGACAATATCTATCCATAAGTCTTGACCAAATTACGTGCCAGCAGTCGCGGTAATACGTAGAAGACAAGTGTTATTCATCTTTATTAGGTTTAAAGAGTACTTAGACAGTAAATAAAGCCTC-CAAAGGG-ACTAGTTTGCTAGAGTTTTATGTGGAGAAGTATTAAAGTACTACTGGTGTAGAGATAAAATTCAGTTATACCTTACATGGCACAGGTTATGGCGAAGGCATCTTCTTATGTAAAAACTGACGTTGAAGGACGAAGGCTTTGTGTATCGAACAGGATTAGATACCCTAGTAGTCTAAGCAGACAATGATGAATGTCATAGATTAGA---------TGTAATTTGATCTATAAATGAAAGTGTAAGCATTCCACCTTAAGAGTAATTTGGCAACATTGGAACTGAAATCATTAGACCGTTTCTGAAACCAGTAGTGGAGTATGTTGTTTAATTTGATAATCCGCAAAAAACCTTACCACAAAATATGAATAGATATATTTTATCATACAAGCGTTGCACGGCTGTCTTCAGTTAATGTCGTGAGATTTTGGTTAATTCCTTTAAATTAACGTAAACCCTTACTTTATTTTTAGATAAAGTAGTTCACCGCTATATTGGATGTGATAATAGGGATCAAGACAAGTCATCATGACCTAGATGTAGTGGGCTATAGACGTGCCACAT---------------------------------------------------
>Wetmoreana_sliwae_sp_nov_24
AGCAGTG-AGGAATATTGGTCAATAGCCTAACGGCTGAACCAGCAACTTGGAGGAATATATAGCAATTGCTAATTGCACTA--ATTTTTTAGTGTAAAATCGATTTAGTCGAATAAAATTCTGGATAGAATTTTGATAATGACAATATCTATCCATAAGTCTTGACCAAATTACGTGCCAGCAGTCGCGGTAATACGTAGAAGACAAGTGTTATTCATCTTTATTAGGTTTAAAGAGTACTTAGACAGTAAATAAAGCCTC-CAAAGGG-ACTAGTTTGCTAGAGTTTTATGTGGAGAAGTATTAAAGTACTACTGGTGTAGAGATAAAATTCAGTTATACCTTACATGGCACAGGTTATGGCGAAGGCATCTTCTTATGTAAAAACTGACGTTGAAGGACGAAGGCTTTGTGTATCGAACAGGATTAGATACCCTAGTAGTCTAAGCAGACAATGATGAATGTCATAGATTAGA---------TGTAATTTGATCTATAAATGAAAGTGTAAGCATTCCACCTTAAGAGTAATTTGGCAACATTGGAACTGAAATCATTAGACCGTTTCTGAAACCAGTAGTGGAGTATGTTGTTTAATTTGATAATCCGCAAAAAACCTTACCACAAAATATGAATAGATATATTTTATCATACAAGCGTTGCACGGCTGTCTTCAGTTAATGTCGTGAGATTTTGGTTAATTCCTTTAAATTAACGTAAACCCTTACTTTATTTTTAGATAAAGTAGTTCACCGCTATATTGGATGTGATAATAGGGATCAAGACAAGTCATCATGACCTAGATGTAGTGGGCTATAGACGTGCCACAT---------------------------------------------------
>Wetmoreana_sliwae_sp_nov_25
AGCAGTG-AGGAATATTGGTCAATAGCCTAACGGCTGAACCAGCAACTTGGAGGAATATATAGCAATTGCTAATTGCACTA--ATTTTTTAGTGTAAAATCGATTTAGTCGAATAAAATTCTGGATAGAATTTTGATAATGACAATATCTATCCATAAGTCTTGACCAAATTACGTGCCAGCAGTCGCGGTAATACGTAGAAGACAAGTGTTATTCATCTTTATTAGGTTTAAAGAGTACTTAGACAGTAAATAAAGCCTC-CAAAGGG-ACTAGTTTGCTAGAGTTTTATGTGGAGAAGTATTAAAGTACTACTGGTGTAGAGATAAAATTCAGTTATACCTTACATGGCACAGGTTATGGCGAAGGCATCTTCTTATGTAAAAACTGACGTTGAAGGACGAAGGCTTTGTGTATCGAACAGGATTAGATACCCTAGTAGTCTAAGCAGACAATGATGAATGTCATAGATTAGA---------TGTAATTTGATCTATAAATGAAAGTGTAAGCATTCCACCTTAAGAGTAATTTGGCAACATTGGAACTGAAATCATTAGACCGTTTCTGAAACCAGTAGTGGAGTATGTTGTTTAATTTGATAATCCGCAAAAAACCTTACCACAAAATATGAATAGATATATTTTATCATACAAGCGTTGCACGGCTGTCTTCAGTTAATGTCGTGAGATTTTGGTTAATTCCTTTAAATTAACGTAAACCCTTACTTTATTTTTAGATAAAGTAGTTCACCGCTATATTGGATGTGATAATAGGGATCAAGACAAGTCATCATGACCTAGATGTAGTGGGCTATAGACGTGCCACAT---------------------------------------------------
>Wetmoreana_sliwae_sp_nov_26
AGCAGTG-AGGAATATTGGTCAATAGCCTAACGGCTGAACCAGCAACTTGGAGGAATATATAGCAATTGCTAATTGCACTA--ATTTTTTAGTGTAAAATCGATTTAGTCGAATAAAATTCTGGATAGAATTTTGATAATGACAATATCTATCCATAAGTCTTGACCAAATTACGTGCCAGCAGTCGCGGTAATACGTAGAAGACAAGTGTTATTCATCTTTATTAGGTTTAAAGAGTACTTAGACAGTAAATAAAGCCTC-CAAAGGG-ACTAGTTTGCTAGAGTTTTATGTGGAGAAGTATTAAAGTACTACTGGTGTAGAGATAAAATTCAGTTATACCTTACATGGCACAGGTTATGGCGAAGGCATCTTCTTATGTAAAAACTGACGTTGAAGGACGAAGGCTTTGTGTATCGAACAGGATTAGATACCCTAGTAGTCTAAGCAGACAATGATGAATGTCATAGATTAGA---------TGTAATTTGATCTATAAATGAAAGTGTAAGCATTCCACCTTAAGAGTAATTTGGCAACATTGGAACTGAAATCATTAGACCGTTTCTGAAACCAGTAGTGGAGTATGTTGTTTAATTTGATAATCCGCAAAAAACCTTACCACAAAATATGAATAGATAT-TTTTATCATACAAGCGTTGCACGGCTGTCTTCAGTTAATGTCGTGAGATTTTGGTTAATTCCTTTAAATTAACGTAAACCCTTACTTTATTTTTAGATAAAGTAGTTCACCGCTATATTGGATGTGATAATAGGGATCAAGACAAGTCATCATGACCTAGATGTAGTGGGCTATAGACGTGCCACAT---------------------------------------------------
>Wetmoreana_sliwae_sp_nov_27
AGCAGTG-AGGAATATTGGTCAATAGCCTAACGGCTGAACCAGCAACTTGGAGGAATATATAGCAATTGCTAATTGCACTA--ATTTTTTAGTGTAAAATCGATTTAGTCGAATAAAATTCTGGATAGAATTTTGATAATGACAATATCTATCCATAAGTCTTGACCAAATTACGTGCCAGCAGTCGCGGTAATACGTAGAAGACAAGTGTTATTCATCTTTATTAGGTTTAAAGAGTACTTAGACAGTAAATAAAGCCTC-CAAAGGG-ACTAGTTTGCTAGAGTTTTATGTGGAGAAGTATTAAAGTACTACTGGTGTAGAGATAAAATTCAGTTATACCTTACATGGCACAGGTTATGGCGAAGGCATCTTCTTATGTAAAAACTGACGTTGAAGGACGAAGGCTTTGTGTATCGAACAGGATTAGATACCCTAGTAGTCTAAGCAGACAATGATGAATGTCATAGATTAGA---------TGTAATTTGATCTATAAATGAAAGTGTAAGCATTCCACCTTAAGAGTAATTTGGCAACATTGGAACTGAAATCATTAGACCGTTTCTGAAACCAGTAGTGGAGTATGTTGTTTAATTTGATAATCCGCAAAAAACCTTACCACAAAATATGAATAGATATATTTTATCATACAAGCGTTGCACGGCTGTCTTCAGTTAATGTCGTGAGATTTTGGTTAATTCCTTTAAATTAACGTAAACCCTTACTTTATTTTTAGATAAAGTAGTTCACCGCTATATTGGATGTGATAATAGGGATCAAGACAAGTCATCATGACCTAGATGTAGTGGGCTATAGACGTGCCACAT---------------------------------------------------
>Wetmoreana_sp1
--------------------------------------------------------TGTATAGCAATTGCTAATTGCACTAA-AAATTTTAGTGTAAAATCGATTTAGTCGGATAAAATTCTGGGTAGAATTTTGATAATGACAATATCTATCCATTAGTCTTGACCAAATTACGTGCCAGCAGTCGCGGTAATACGTAGAAGACAAGTGTTATTCATCTTTAGTAGGTTTAAAGGGTACTTAGACGGTAAATAAAGCCTCAAAAAGGG-ACTAATTTGCTAGAGTTTTATATGAAGAAGTATTAAAGTACTACTGGTGTAGAGATGAAATTCAGTTATACCTTAGATGGCACAGGTTAAGGCGAAGGCATCTTCTTATGTAAAAACTGACGTTGAAGGACGAAGGCTTTGTGTATCGAACAGGATTAGATACCCTAGTAGTCTAAGCAGACAATGATGAATGTCATAGATTAGA---------TGTAATTTGATCTATAAATGAAAGTGTAAGCATTCCACCTCAAGAGTAATTTGGCAACATTGGAACTGAAATCATTAGACCGTTTCTGAAACCAGTAGTGAAGTATGTTGTTTAATTTGATAATCCGCAAAAAACCTTACCACAAAATATGAATAGATATATTTTATCATACAAGCGTTGCACGGCTGTCTTCAGTTAATGTCGTGAGATTTTGGTTAGTTCCATTAAATTAACGTAAACCCTTACTTTATTTATAAATAAAGTAGTTCACCGCTATATTGGATGTGATAACAGGGATCAAGACAAGTCATCATGACCTAGATGTAGTGGGCTATAGACGTGCCACATATGCCTTACAAAGGGATGCTAAATTGTGAAATTGAGCTAATCCTCTAAAAT
>Wetmoreana_sp4
----------------------ATAGCCTAACGGCTGAACCAGCAACTTGGAAGAATGTATAGCAATTGCTAATTGCACTAA-ATATTTTAGTGTAAAACCGATTTAGTCGGATAAAATTCTGGGTAGGATTTTGATAATGACAATATCTATCCATTAGTCTTGACCAAATTACGTGCCAGCAGTCGCGGTAATACGTAGAAGACAAGTGTTATTCATCTTTAGTAGGTTTAAAGGGTACTTAGACGGTAAATAAAGCCTCAAAAAGGG-ACTAATTTGCTAGAGTTTTATGTGAAGAAGTATTAAAGTACTACTGGTGTAGAGATGAAATTCAGTTATACCTTACATGGCACAGGTTAAGGCGAAGGCATCTTCTTATGTAAAAACTGACGTTGAAGGACGAAGGCTTTGTGTATCGAACAGGATTAGATACCCTAGTAGTCTAAGCAGACAATGATGAATGTCATAGATTAGA---------TGTAATTTGATCTATAAATGAAAGTGTAAGCATTCCACCTCAAGAGTAATTTGGCAACATTGGAACTGAAATCATTAGACCGTTTCTGAAACCAGTAGTGAAGTATGTTGTTTAATTTGATAATCCGCAAAAAACCTTACCACAAAATATGAATAGATATATTTTATCATACAAGCGTTGCACGGCTGTCTTCAGTTAATGTCGTGAGATTTTGGTTAGTTCCATTAAATTAACGTAAACCCTTACTTTATTTTTAAATAAAGTAGTTCACCGTTAGATTGGATGTGATAATAGGGATCAAGACAAGTCATCATGACCTATATGTAGT-----------------------------------------------------------------------
>Wetmoreana_ssp_subparviloba_sp_nov_35_type
AGCAGTG-AGGAATATTGGTCAATAGCCTAACGGCTGAACCAGCAACTTGGAGGAATATATAGCAATTGCTAATTGCACTA--GTTTTTTAGTGTAAAATCGATTTAGTCGAATAAAATTCTGGATAGAATTTTGATAATGACAATATCTATCCATAAGTCTTGACCAAATTACGTGCCAGCAGTCGCGGTAATACGTAGAAGACAAGTGTTATTCATCTTTATTGGGTTTAAAGAGTACTTAGACAGTAAATAAAGCCTC-CAAAGGG-ACTAGTTTGCTAGAGTTTTATGTGGAGAAGTATTAAAGTACTACTGGTGTAGAGATAAAATTCAGTTATACCTTACATGGCACAGGTTAAGGCGAAGGCATCTTCTTATGTAAAAACTGACGTTGAAGGACGAAGGCTTTGTGTATCGAACAGGATTAGATACCCTAGTAGTCTAAGCAGTAAATGATGAATGTCATAGATTAGA---------TGTAATTTGATCTATAAATGAAAGTGTAAGCATTCCACCTTAAGAGTAATTTGGCAACATTGGAACTGAAATCATTAGACCGTTTCTGAAACCAGTAGTGGAGTATGTTGTTTAATTTGATAATCCGCAAAAAACCTTACCACAAAATATGAATAGATATAATTTATCATACAAGCGTTGCACGGCTGTCTTCAGTTAATGTCGTGAGATTTTGGTTAGTTCCTTTAAATTAACGTAAACCCTTACTTTATTTTTAGATAAAGTAGTTCACCGCTATATTGGATGTGATAATAGGGATCAAGACAAGTCATCATGACCTAGATGTAGTGGGCTATAGACGTGCCACAT---------------------------------------------------
>Wetmoreana_ssp_subparviloba_sp_nov_36
AGCAGTG-AGGAATATTGGTCAATAGCCTAACGGCTGAACCAGCAACTTGGAGGAATATATAGCAATTGCTAATTGCACTA--GTTTTTTAGTGTAAAATCGATTTAGTCGAATAAAATTCTGGATAGAATTTTGATAATGACAATATCTATCCATAAGTCTTGACCAAATTACGTGCCAGCAGTCGCGGTAATACGTAGAAGACAAGTGTTATTCATCTTTATTGGGTTTAAAGAGTACTTAGACAGTAAATAAAGCCTC-CAAAGGG-ACTAGTTTGCTAGAGTTTTATGTGGAGAAGTATTAAAGTACTACTGGTGTAGAGATAAAATTCAGTTATACCTTACATGGCACAGGTTAAGGCGAAGGCATCTTCTTATGTAAAAACTGACGTTGAAGGACGAAGGCTTTGTGTATCGAACAGGATTAGATACCCTAGTAGTCTAAGCAGTAAATGATGAATGTCATAGATTAGA---------TGTAATTTGATCTATAAATGAAAGTGTAAGCATTCCACCTTAAGAGTAATTTGGCAACATTGGAACTGAAATCATTAGACCGTTTCTGAAACCAGTAGTGGAGTATGTTGTTTAATTTGATAATCCGCAAAAAACCTTACCACAAAATATGAATAGATATAATTTATCATACAAGCGTTGCACGGCTGTCTTCAGTTAATGTCGTGAGATTTTGGTTAGTTCCTTTAAATTAACGTAAACCCTTACTTTATTTTTAGATAAAGTAGTTCACCGCTATATTGGATGTGATAATAGGGATCAAGACAAGTCATCATGACCTAGATGTAGTGGGCTATAGACGTGCCACAT---------------------------------------------------
>Wetmoreana_texana_124
--------------------------------------------------------TAAATAGCAATTGCTAATTGCACTAA-AAATTTTAGTGTAAAATCGATTTACTCGAATAAAATTCTGGGTAGAATTTTGATAATGACAATATCTATCCATAAGTCTTGACCAAATTACGTGCCAGCAGTCGCGGTAATACGTAGAAGACAAGTGTTATTCATCTTTATTAGGTTTAAAGAGTACTTAGACAGTAAATAAAGCCTCAAAAAGGG-ACTAGTTTGCTAGAGTTTTATGTGGAGAAGTATTAAAGTACTACTGGTGTAGTGATAAAATACAGTTATACCTTACATGGCACAGGTTAAGGCGAAGGCATCTTCTTATGTAAAAACTGACGTTGAAGGACGAAGGCTTTGTGTATCGAACAGGATTAGATACCCTAGTAGTCTAAGCAGACAATGATGAATGTCATGGATTAGAA-------AAG-ATTTTGATCTGTAAATGAAAGTGTAAGCATTCCACCTTAAGAGTAATTTGGCAACATTGGAACTGAAATCATTAGACCGTTTCTGAAACCAGTAGTGAAGTATGTTGTTTAATTTGATAATCCGCAAAAAACCTTACCACAAAATATGAATAGATATATTATATCATACAAGCGTTGCACGGCTGTCTTCAGTTAATGTCGTGAGACTTTGGTTAGTTCCA-TAAATTAACGTAAACCCTTATTTTATTTTTAGATAAAGTAGTTCACCGCTATATT-----------------------------------------------------------------------------------------------------------------------
>Wetmoreana_texana_125
--------------------------------------------------------ATAATAGCAATTGCT-ATTGCACTAA-AAATTTTAGTGTAAAATCGATTTACTCGAATAAAATTCTGGGTAGAATTTTGATAATGACAATATCTATCCATAAGTCTTGACCAAATTACGTGCCAGCAGTCGCGGTAATACGTAGAAGACAAGTGTTATTCATCTTTATTAGGTTTAAAGAGTACTTAGACAGTAAATAAAGCCTCAAAAAGGG-ACTAGTTTGCTAGAGTTTTATGTGGAGAAGTATTAAAGTACTACTGGTGTAGTGATAAAATACAGTTATACCTTACATGGCACAGGTTAAGGCGAAGGCATCTTCTTATGTAAAAACTGACGTTGAAGGACGAAGGCTTTGTGTATCGAACAGGATTAGATACCCTAGTAGTCTAAGCAGACAATGATGAATGTCATGGATTAGAAAACAAAATAG-ATTTTGATCTGTAAATGAAAGTGTAAGCATTCCACCTTAAGAGTAATTTGGCAACATTGGAACTGAAATCATTAGACCGTTTCTGAAACCAGTAGTGAAGTATGTTGTTTAATTTGATAATCCGCAAAAAACCTTACCACAAAATATGAATAGATATATTATATCATACAAGCGTTGCACGGCTGTCTTCAGTTAATGTCGTGAGACTTTGGTTAGTTCCA-TAAATTAACGTAAACCCTTATTTTATTTTTAGATAAAGTAGTTCACCGCTATATTGGATGTGATAATAGGGATTAAGACAAGTCATCATGACCTAGATGTAGTGGGCTATAGACGTGCCACATATACCTTACAAAGGGATGCTAAATTGTGAAATTGAGCTAATCCTCTAAAAT
>Wetmoreana_variegata_sp_nov_1_type
AGCAGTG-AGGAATATTGGTCAATAGCCTAACGGCTGAACCAGCAACTTGGAAGAATGAATAGCAATTGCTAATTGCACTAA-AAATTTTAGTGTAAAATCGATTTTTTCGAATAAAATTCTGGCTAGAATTTTGATAATGACAATATCTATCCATTAGTCTTGACCAAATTACGTGCCAGCAGTCGCGGTAATACGTAGAAGACAAGTGTTATTCATCTTTAATAGGTTTAAAGGGTACTTAGACGGCAAAGAAAGCCTCAGAAAGGG-ACTAGTTTGCTAGAGTTTTATGTGAAGAAGTTTTAAAGTACTACTGGTGGAGAGATGAAATTCAGTGATACCTTCTATGGCACAGGTTAAGGCGAAGGCATCTTCTTATGTAAAAACTGACGTTGAAGGACGAAGGCTTAGAGTAGCGAAGAGGATTAGTTACCCTAGTAGTCTAAGCAGAAAATGATGAATGTCATAGATTAGA---------TGTAATTTGATCTATAAATGAAAGTGTAAGCATTCCACCTCAAGAGTAAGATGGCAAGATTGGAACTGAAATCATTAGACCGTTTCTGAAACCAGTAGTGAAGTATGTTGTTTAATTTGATAACCCGCAAAAAACCTTACCAC--AATTTGAATAGATATATTATATCATACAAGTGTTGCACGGCTGTCTTCAGTTAATGTCGTGAGATTTTGGTTAGTTCCTTTAAATTAACGTAAACCCTTACTCTATTTTTAAATAAAGTAGTTCACCGCTAGATTGGATGTGATAACAGGGATCAAGACAAGTCCTCATGACCTAAATATTGTGGGCTATAGACGTGCCACAT---------------------------------------------------
>Wetmoreana_variegata_sp_nov_3
--------------------------------------------------------------------------------------------------------------------------------------------------------------------------------------------------------------------------------------------------------------------------------------------------------------------------------------------------------------------------------------------------CTGACGTTGAAGGACGAAGGCTTAGAGTAGCGAAGAGGATTAGTTACCCTAGTAGTCTAAGCAGAAAATGATGAATGTCATAGATTAGA---------TGTACTTTGATCTATAAATGAAAGTGTAAGCATTCCACCTCAAGAGTAAGATGGCAAGATTGGAACTGAAATCATTAGACCGTTTCTGAAACCAGTAGTGAAGTATGTTGTTTAATTTGATAACCCGCAAAAAACCTTACCAC--AATTTGAATAGATATATTATATCATACAAGTGTTGCACGGCTGTCTTCAGTTAATGTCGTGAGATTTTGGTTAGTTCCTTTAAATTAACGTAAACCCTTACTCTATTTTTAAATAAAGTAGTTCACCGCTAGATTGGATGTGATAACAGGGATCAAGACAAGTCCTCATGACCTAAATATTGTGGGCTATAGACGTGCCACAT---------------------------------------------------
>Wetmoreana_variegata_sp_nov_4
--------------------------------------------------------------------------------------------------------------------------------------------------------------------------------------------------------------------------------------------------------------------------------------------------------------------------------------------------------------------------------------------------CTGACGTTGAAGGACGAAGGCTTAGAGTAGCGAAGAGGATTAGTTACCCTAGTAGTCTAAGCAGAAAATGATGAATGTCATAGATTAGA---------TGTACTTTGATCTATAAATGAAAGTGTAAGCATTCCACCTCAAGAGTAAGATGGCAAGATTGGAACTGAAATCATTAGACCGTTTCTGAAACCAGTAGTGAAGTATGTTGTTTAATTTGATAACCCGCAAAAAACCTTACCAC--AATTTGAATAGATATATTATATCATACAAGTGTTGCACGGCTGTCTTCAGTTAATGTCGTGAGATTTTGGTTAGTTCCTTTAAATTAACGTAAACCCTTACTCTATTTTTAAATAAAGTAGTTCACCGCTAGATTGGATGTGATAACAGGGATCAAGACAAGTCCTCATGACCTAAATATTGTGGGCTATAGACGTGCCACAT---------------------------------------------------
>Wetmoreana_variegata_sp_nov_6
--------------------------------------------------------------------------------------------------------------------------------------------------------------------------------------------------------------------------------------------------------------------------------------------------------------------------------------------------------------------------------------------------CTGACGTTGAAGGACGAAGGCTTAGAGTAGCGAAGAGGATTAGTTACCCTAGTAGTCTAAGCAGAAAATGATGAATGTCATAGATTAGA---------TGTACTTTGATCTATAAATGAAAGTGTAAGCATTCCACCTCAAGAGTAAGATGGCAAGATTGGAACTGAAATCATTAGACCGTTTCTGAAACCAGTAGTGAAGTATGTTGTTTAATTTGATAACCCGCAAAAAACCTTACCAC--AATTTGAATAGATATATTATATCATACAAGTGTTGCACGGCTGTCTTCAGTTAATGTCGTGAGATTTTGGTTAGTTCCTTTAAATTAACGTAAACCCTTACTCTATTTTTAAATAAAGTAGTTCACCGCTAGATTGGATGTGATAACAGGGATCAAGACAAGTCCTCATGACCTAAATATTGTGGGCTATAGACGTGCCACAT---------------------------------------------------
>Wetmoreana_variegata_sp_nov_7
--------------------------------------------------------------------------------------------------------------------------------------------------------------------------------------------------------------------------------------------------------------------------------------------------------------------------------------------------------------------------------------------------CTGACGTTGAAGGACGAAGGCTTAGAGTAGCGAAGAGGATTAGTTACCCTAGTAGTCTAAGCAGAAAATGATGAATGTCATAGATTAGA---------TGTAATTTGATCTATAAATGAAAGTGTAAGCATTCCACCTCAAGAGTAAGATGGCAAGATTGGAACTGAAATCATTAGACCGTTTCTGAAACCAGTAGTGAAGTATGTTGTTTAATTTGATAACCCGCAAAAAACCTTACCAC--AATTTGAATAGATATATTATATCATACAAGTGTTGCACGGCTGTCTTCAGTTAATGTCGTGAGATTTTGGTTAGTTCCTTTAAATTAACGTAAACCCTTACTCTATTTTTAAATAAAGTAGTTCACCGCTAGATTGGATGTGATAACAGGGATCAAGACAAGTCCTCATGACCTAAATATTGTGGGCTATAGACGTGCCACAT---------------------------------------------------
>Wetmoreana_variegata_sp_nov_8
--------------------------------------------------------------------------------------------------------------------------------------------------------------------------------------------------------------------------------------------------------------------------------------------------------------------------------------------------------------------------------------------------CTGACGTTGAAGGACGAAGGCTTAGAGTAGCGAAGAGGATTAGTTACCCTAGTAGTCTAAGCAGAAAATGATGAATGTCATAGATTAGA---------TGTAATTTGATCTATAAATGAAAGTGTAAGCATTCCACCTCAAGAGTAAGATGGCAAGATTGGAACTGAAATCATTAGACCGTTTCTGAAACCAGTAGTGAAGTATGTTGTTTAATTTGATAACCCGCAAAAAACCTTACCAC--AATTTGAATAGATATATTATATCATACAAGTGTTGCACGGCTGTCTTCAGTTAATGTCGTGAGATTTTGGTTAGTTCCTTTAAATTAACGTAAACCCTTACTCTATTTTTAAATAAAGTAGTTCACCGCTAGATTGGATGTGATAACAGGGATCAAGACAAGTCCTCATGACCTAAATATTGTGGGCTATAGACGTGCCACAT---------------------------------------------------
