# Supplementary material for: Quantitative integrative taxonomy informs species delimitation in Teloschistaceae (lichenized Ascomycota): the genus Wetmoreana as a case study
Source: IMA Fungus. 2024 Apr 1;15:9. doi: 10.1186/s43008-024-00140-1 (PMC11225190; doi:10.1186/s43008-024-00140-1)
Supplement: Supplementary file 6 — Additional file 6: File S4. Alignment of the ITS sequences of representatives of the genus Wetmoreana and morphologically similar members of the genera Aridoplaca, Calogaya, Cinnabaria, Gyalolechia, Squamulea, Teuvoahtiana and taxa Caloplaca fernandeziana included in the phenotype-based phylogenetic binning (PBPB) analyses. [file 43008_2024_140_MOESM6_ESM.fas]

>Aridoplaca_peltata_75
----------------------------------------------------------------------------------------------caccctatgtgtaccaa-cctttgttgctttggcgggccc-ggagctggttccggg-ggctgacgtaggctcgccctaccgacgtgttcgc-ccgccagagaccctaactaa--acctttgttccagt-gcagtctgagcttc-taaagc-aatca-att-aaaactttcaacaacggatctcttggttctggcatcgatgaagaacgcagcgaaatgcgataagtaatgtgaattgcagaattcagtgaatcatcgaatctttgaacgcacattgcgccccttggtattccgaggggcatgcctgttcgagcgtcattgcat-ccctcaagctttgcttggtattgagcgctcgctcc-cccgtcaaca-ggggcggcgtgctcggaaaatagtggcggtcctcggagac-ttcaagcgcagtaaagcc--gccgcttcagaagctctctgccc-gggaccaggccaagaacccacccga----actcc--aatga-ttgacctcggatcaggtagggatacccgctgaacttaagcatatcaataagcggagga
>Aridoplaca_peltata-type_77
tttccgtaggtgaccctgcggaaggatcattatagaga--gggggctt-----------cggc-tc-cgggggcttctg-ccccccta-ctcttcaccctatgtgtaccaa-cctttgttgctttggcgggccc-ggagccggttccggg-ggctgacgtaggctcgccctaccgacgtgttcgc-ccgccagagaccctmactaa--atctttgttccagt-gcagtctgagcttc-taaagc-aatca-att-aaaactttcaacaacggatctcttggttctggcatcgatgaagaacgcagcgaaatgcgataagtaatgtgaattgcagaattcagtgaatcatcgaatctttgaacgcacattgcgccccttggtattccgaggggcatgcctgttcgagcgtcattgcat-ccctcaagctttgcttggtattgagcgctcgctcc-cccgtcaaca-ggggcggcgtgctcggaaaatagtggcggtcctcggagac-ttcaagcgcagtaaagcc--gccgcttcagaagctctctgccc-gggaccaggccaagaacccacccga----actcc--aatga-ttgacctcggatcaggtagggatacccgctgaacttaagcatatcaataagcggagga
>Aridoplaca_peltata_76
tttccgtaggtgaacctgcggaaggatcattatagaga---ggggctt-----------cggc-tc-cgggggtttctg--cccccta-ctcttcaccctrtgtgtaccaa-cctttgttgctttggcgggccc-ggagctggttccggg-ggcygacgtaggctcgccctaccgacgtgttcgc-ccgccagagaccctaactaa--acctttgttccagt-gcmgtctgagcttc-taaagc-aatca-att-aaaactttcaacaacggatctcttggttctggcatcgatgaagaacgcagcgaaatgcgataagtaatgtgaattgcagaattcagtgaatcatcgaatctttgaacgcacattgcgccccttggtattccgaggggcatgcctgttcgagcgtcattgcat-ccctcaagctttgcttggtattgagcgctcgctcc-cccgtcaaca-ggggcggcgtgctcggaaaatagtggcggtcctcggagac-ttcaagcgcagtaaagcc--gccgcttcagaagctctctgccc-gggaccaggccaagaacccacccga----actcc--aatga-ttgacctcggatcaggtagggatacccgctgaacttaagcatatcaataagcgg----
>Cinnabaria_boliviana-type_81
----------------------------------------------------------------------------------------------------------------------------------------------------------------------------------------------------------------------------------------------------------------------------------------------gcatcgatgaagaacgcagcgaaatgcgataagtaatgtgaattgcagaattcagtgaatcatcgaatctttgaacgcatattgcgccccttggtattccgaggggcatgcctgttcgagcgtcattgcaa-tcctcaagctttgcttggtattgagccctcgctcccccgccgtttg-gggggggcatactcgaaaattagtggcggtcctggaaggc-ttcaagcgcagtaatacc--gccgcttcanatgcc-tccgcct-gggactacgccgaaaaagtgtcata----aattc--aacga-ttgacctcggatcaggtagggatacccgctgaacttaagcatatcaataagcggagga
>Wetmoreana_sliwae-type_21
tttccgtaggtgaacctgcggaaggatcattatcgaga-tgggggctt-----------cggctcc-ccggggttcacg--ccctgta-ctcttcaccctttgcctataaa-cctttgttgctttggcaggttccgga--------------------------gctttcttcggctgtgtttgc-ctgccagagaccctttaaat------cttcattagc-gcagtctgagcttc-ataagc-aatca-atc-aaaactttcaacaacggatctcttggttctggcatcgatgaagaacgcagcgaaatgcgataagtaatgtgaattgcagaattcagtgaatcatcgaatctttgaacgcacattgcgccccttggtattctgaggggcatgcctgttcgagcgtcattgcaa-ccctcaagctttgcttggtattgagtgctcgctccatccgtcgcag-gaaggtgcgtcctcgaaaaacagtggcggtcctggaaggc-ttcaagcgcagtaatacc--gtcgtttggaaagct-tctgccc-gggaccccgccggaaaacatctaca---tctttc--aatga-ttgacctcggatcaggcagggatacccgctgaacttaagcatatcaataagcggagga
>Wetmoreana_sliwae_22
tttccgtaggtgaacctgcggaaggatcattatcgaga-tgggggctt-----------cggctcc-ccggggttcacg--ccctgta-ctcttcaccctttgcctataaa-cctttgttgctttggcaggttccgga--------------------------gctttcttcggctgtgtttgc-ctgccagagaccctttaaat------cttcattacc-gcagtctgagcttc-ataagc-aatca-atc-aaaactttcaacaacggatctcttggttctggcatcgatgaagaacgcagcgaaatgcgataagtaatgtgaattgcagaattcagtgaatcatcgaatctttgaacgcacattgcgccccttggtattccgaggggcatgcctgttcgagcgtcattgcaa-ccctcaagctttgcttggtattgagtgctcgctccatccgtcgcag-gaaggtgcgtcctcgaaaaacagtggcggtcctggaaggc-ttcaagcgcagtaatacc--gtcgtttggaaagct-tctgccc-gggaccccgccggaaaacatctaca---tctttc--aatga-ttgacctcggatcaggcagggatacccgctgaacttaagcatatcaataagcggagga
>Wetmoreana_sliwae_27
tttccgtaggtgaacctgcggaaggatcattatcgaga-tgggggctt-----------cggctcc-ccggggctcacg--ccctgta-ctcttcaccctttgcctataaa-cctttgttgctttggcaggttccgga--------------------------gctttcttcggctatgtttgc-ctgccagagacctcttaaat------ctctattagc-gcagtctgagcttc-ataagc-aatca-atc-aaaactttcaacaacggatctcttggttctggcatcgatgaagaacgcagcgaaatgcgataagtaatgtgaattgcagaattcagtgaatcatcgaatctttgaacgcacattgcgccccttggtattccgaggggcatgcctgttcgagcgtcattgcaa-ccctcaagctttgcttggtactgagtgctcgctccatccgtcgcag-gaaggtgcgtcctcgaaaaacagtggcggtcctggaaggc-ttcaagcgcagtaatacc--gtcgtttggaaagct-tctgccc-ggggccccgccggaaaacatctaca---tctttc--aatga-ttgacctcggatcaggcagggatacccgctgaacttaagcatatcaataagcggagga
>Wetmoreana_sliwae_26
tttccgtaggtgaacctgcggaaggatcattatcgaga-cgggggctt-----------cggcccc-ccggggttcacg--ccctgta-ctcttcaccctttgcctataaa-cttttgttgctttggcaggttccgga--------------------------gctttcttcggctatgtttgc-ctgccagagaccttttaaat------cttcattagc-gcagtctgagcttc-ataagc-aatca-atc-aaaactttcaacaacggatctcttggttctggcatcgatgaagaacgcagcgaaatgcgataagtaatgtgaattgcagaattcagtgaatcatcgaatctttgaacgcacattgcgccccttggtattccgaggggcatgcctgttcgagcgtcattgcaa-ccctcaagctttgcttggtactgagtgctcgctccatccgtcgtag-gaaggtgcgtcctcgaaaaacagtggcggtcctggaaagc-ttcaagcgcagtaatacc--gtcgtttggaaagct-tctaccc-ggggccccgccggaaaacatctaca---tttttc--aatga-ttgacctcggatcaggcagggatacccgctgaacttaagcatatcaataagcggagga
>Wetmoreana_subparviloba-type_35
tttccgtaggtgaacctgcggaaggatcattatcgaga-tgggggctt-----------cggctcc-ccggggttcacg--ccctgta-ctcttcaccctttgcctataaa-cctttgttgctttggcaggttccgga--------------------------gctttcttcggctatgtttgc-ctgtcagagacctttaaaat------cttcattagc-gcagtctgagcttc-ataagc-aatca-atc-aaaactttcaacaacggatctcttggttctggcatcgatgaagaacgcagcgaaatgcgataagtaatgtgaattgcagaattcagtgaatcatcgaatctttgaacgcacattgcgccccttggtattccgaggggcatgcctgttcgagcgtcattgcaa-ccctcaagctttgcttggtactgagtgctcgctccttccgtcgcag-gaaggtgcgtcctcgaaaaacagtggcggtcctggaaggc-ttcaagcgcagtaatacc--gtcgtttggaaagcc-tccgccc-ggggccccgccggaaaacacctata---tctttc--aatga-ttgacctcggatcaggtagggatacccgctgaacttaagcatatcaataagcggagga
>Wetmoreana_subparviloba_36
tttccgtaggtgaacctgcggaaggatcattatcgaga-tgggggctt-----------cggctcc-ccggggttcacg--ccctgta-ctcttcaccctttgcctataaa-cctttgttgctttggcaggttccgga--------------------------gctttcttcggctatgtttgc-ctgtcagagacctctaaaat------cttcattagc-gcagtctgagcttc-ataagc-aatca-atc-aaaactttcaacaacggatctcttggttctggcatcgatgaagaacgcagcgaaatgcgataagtaatgtgaattgcagaattcagtgaatcatcgaatctttgaacgcacattgcgccccttggtattccgaggggcatgcctgttcgagcgtcattgcaa-ccctcaagctttgcttggtactgagtgctcgctccttccgtcgcag-gaaggtgcgtcctcgaaaaacagtggcggtcctggaaggc-ttcaagcgcagtaatacc--gtcgtttggaaagct-tctgccc-ggggccccgccggaaaacacctata---tctttc--aatga-ttgacctcggatcaggtagggatacccgctgaacttaagcatatcaataagcggagga
>Wetmoreana_sliwae_23
tttccgtaggtgaacctgcggaaggatcattatcgaga-tgggggctt-----------cggctcc-ccgggggtcacg--ccctgta-ctcttcaccctttgcctataaa-cccttgttgctttggccggttccgga--------------------------gctttcttcggctgtgtttgc-ctgccagagaccttttaaac----ccttatatttgc-gcagtctgagcttc-ataagc-aatca-atc-aaaactttcaacaacggatctcttggttctggcatcgatgaagaacgcagcgaaatgcgataagtaatgtgaattgcagaattcagtgaatcatcgaatctttgaacgcacattgcgccccttggtattccgaggggcatgcctgttcgagcgtcattgcaa-ccctcaagctttgcttggtactgagtgctcgctccatccgtcgcag-gaaggtgcgtcctcgaaaaacagtggcggtcctggaaggc-ttcaagcgcagtaatacc--gtcgtttggaaagct-tctgccc-ggggccccgccggaaaacatctcta---tctttc--aatga-ttgacctcggatcaggcagggatacccgctgaacttaagcatatcaataagcggagga
>Wetmoreana_sliwae_24
tttccgtaggtgaacctgcggaaggatcattatcgaga-tgggggctt-----------cggctcc-ccggggttcacg--ccctgta-ctcttcaccctttgtccataaa-cctttgttgctttggcaggttccgga--------------------------gctttcttcggctgtgtttgc-ctgccagagaccttttaaaa----ccttacatcagc-gcagtctgagcttc-ataagc-aatca-atc-aaaactttcaacaacggatctcttggttctggcatcgatgaagaacgcagcgaaatgcgataagtaatgtgaattgcagaattcagtgaatcatcgaatctttgaacgcacattgcgccccttggtattccgaggggcatgcctgttcgagcgtcattgcaa-ccctcaagctttgcttggtactgagtgctcgctccatccgtcgcag-gaaggtgcgtcctcgaaaaacagtggcggtcctggaaggc-ttcaagcgcagtaatacc--gtcgtttggaaagct-tctgccc-ggggccccgccggaaaacatctata---tctttc--aatga-ttgacctcggatcaggcagggatacccgctgaacttaagcatatcaataagcggagga
>Wetmoreana_sliwae_25
----------------tgcggaaggatcattatcgaga-tgggggctt-----------cggctct-ccggggttcacg--ccctgta-ctcttcaccctttgcctataaa-cctttgttgctttggcaggttccgga--------------------------gctttcttcggctatgtttgc-ctgccagagacaattttaaa-nnnnnnnnnnnnnnn-nnnnnnnnnnnnnn-nnnnnn-nnnnn-nnn-nnnnnnnnnnnnnnnnnnnnnnnnnnnnnnnnnnnnnnnnnnnnnnnnnnnnnnnnnnnnnnnnnnnnnnnnnnnnnnnnnnnnnnngaatcatcgaatctttgaacgcacattgcgccccttggtattccgaggggcatgcctgttcgagcgtcattgcaa-ccctcaagctttgcttggtactgagtgctcgctccatccgtcgtag-gaaggtgcgtcctcgaaaaacagtggcgg------------------------------------------------------------------------------------------------------------------------------------------------------------
>Caloplaca_ochraceofulva_60
---------------ctgcgg-aggatcattaccgaga-gaagggctt-----------cagc-cc-ccggggtgtacg--ccccgta-ctcttcaccctttgcttataaa-ctcatgttgctttggcgagctccgaa--------------------------gtttacttcggctacgtccgc-tcgccagagactcttctaaa--ccttttatatcaat-gcagtctgagcttc-attagc-aatca-atc-aaaactttcaacaacggatctcttggttctggcatcgatgaagaacgcagcgaaatgcgataagtaatgtgaattgcagaattcagtgaatcatcgaatctttgaacgcacattgcgccccttggtattccgaggggcatgtctgttcgagcgtcattacaa-ccctcaagctctgcttggtattgagcattcgctccccccgtcgcag-gagggtgcgtcctcgaaaaccaatggcggtcctggaagac-ttcaagcgcagtaatacc--gtcgctttgcaagca-tctaccc-gggacctcgccggaaaatctatt---------tc--gatga-ttgacctcggatcaggcagggatacccgctgaacttaagcatatcaataagcggagga
>Wetmoreana_variegata-type_1
------------------------------------------------------------------------------------------------------------------------gctttggcgagctctgaa--------------------------gcttacttcggntacgtccgcttcgccagagacccttntaaaatctttttgtgacaaa-gtagtctgagctcc-atcagc-aatca-atc-aaaactttcaacaacggatctcttggttctggcatcgatgaagaacgcagcgaaatgcgataagtaatgtgaattgcagaattcagtgaatcatcgaatctttgaacgcacattgcgccccttggtattccgaggggcatgcctgttcgagcgtcattacaa-ccctcaagctctgcttggtattgagcattcgctccccccgtcgcag-gagggtgcgtcctcgaaaactagtggcggtcctggaagac-tttaagcgcagtaatacc--gtcgctttgcaagca-tctaccc-gggacctcgccggaaactctaca---------tc--aatga-ttgacctcggatcaggcagggatacccgctgaacttaagcatatcaataagcggagga
>Wetmoreana_variegata_2
----------------------------------------------------------------------------------------------------------------------------------------------------------------------------------------------------------------------------------------------------------------------------------------------gcatcgatgaagaacgcagcgaaatgcgataagtaatgtgaattgcagaattcagtgaatcatcgaatctttgaacgcacattgcgccccttggtattccgaggggcatgcctgttcgagcgtcattacaa-ccctcaagctctgcttggtattgagcattcgctccccccgtcgcag-gagggtgcgtcctcgaaaactagtggcggtcctggaagac-ttcaagcgcagtaatacc--gtcgctttgcaagca-tctaccc-gggacctcgccggaaactctaca---------tc--aatga-ttgacctcggatcaggcagggatacccgctgaacttaagcatatcaataagcggagga
>Wetmoreana_variegata_7
gttccgtaggtgaacctgcggaaggatcattaccgaga-gaagggctt-----------cggc-cc-ccggggtgtacg--ccccgta-ctcttcatcctttgcttataaa-cccatgttgctttggcgagctctgaa--------------------------gcttacttcggctacgtccgc-tcgccagagacccttctaaa-tctttttgtgccaat-gtagtctgagctcc-attagc-aatca-atc-aaaactttcaacaacggatctcttggttctggcatcgatgaagaacgcagcgaaatgcgataagtaatgtgaattgcagaattcagtgaatcatcgaatctttgaacgcacattgcgccccttggtattccgaggggcatgcctgttcgagcgtcattacaa-ccctcaagctctgcttggtattgagcattcgctccccccgtcgcag-gagggtgcgttctcgaaaactagtggcggtcctggaagac-ttcaagcgcagtaatacc--gtcgctttgcaagca-tctaccc-gggacctcgccggaaactctaca---------tc--aatga-ttgacctcggatcaggcagggatacccgctgaacttaagcatatcaataagcggagga
>Wetmoreana_variegata_6
----------------------------------------------------------------------------------------------------------------------------------------------------------------------------------------------------------------------------------------------------------------------------------------------gcatcgatgaagaacgcagcgaaatgcgataagtaatgtgaattgcagaattcagtgaatcatcgaatctttgaacgcacattgcgccccttggtattccgaggggcatgcctgttcgagcgtcattacaa-ccctcaagctctgcttggtattgagcattcgctccccccgtcgcag-gagggtgcgttctcgaaaactagtggcggtcctggaagac-ttcaagcgcagtaatacc--gtcgctttgcaagca-tctaccc-gggacctcgccggaaactctaca---------tc--aatga-ttgacctcggatcaggcagggatacccgctgaacttaagcatatcaataagcggagga
>Wetmoreana_variegata_8
----------------------------------------------------------------------------------------------------------------------------------------------------------------------------------------------------------------------------------------------------------------------------------------------gcatcgatgaagaacgcagcgaaatgcgataagtaatgtgaattgcagaattcagtgaatcatcgaatctttgaacgcacattgcgccccttggtattccgaggggcatgcctgttcgagcgtcattacaa-ccctcaagctctgcttggtattgagcattcgctccccccgtcgcag-gagggtgcgtcctcgaaaactagtggcggtcctggaagac-ttcaagcgcagtaatacc--gtcgctttgcaagca-tctaccc-gggacctcgccggaaaatctaca---------tc--aatga-ttgacctcggatcaggcagggatacccgctgaacttaagcatatcaataagcggagga
>Wetmoreana_variegata_5
----------------------------------------------------------------------------------------------------------------------------------------------------------------------------------------------------------------------------------------------------------------------------------------------gcatcgatgaagaacgcagcgaaatgcgataagtaatgtgaattgcagaattcagtgaatcatcgaatctttgaacgcacattgcgccccttggtattccgaggggcatgcctgttcgagcgtcattacaa-ccctcaagctctgcttggtattgagcattcgctccccccgtcgcag-gagggtgcgtactcgaaaactagtggcggtcctggaagac-ttcaagcgcagtaatacc--gtcgctttgcaagca-tctaccc-gggacctcgccggaaaacctaca---------tc--aatga-ttgacctcggatcaggcagggatacccgctgaacttaagcatatcaataagcggagga
>Wetmoreana_variegata_4
gttccgtaggtgaacctgcggaaggatcattaccgaga-gaagggctt------------cggccc-ccggggtgtacg--ccccgta-ctctttatcccttgcttataaa-cccatgttgctttggcgagctccgaagtttact-------------------------tcgggctacgtccgccccgccagagacccttctaaa-tctttttgtgacaat-gcagtctgaactcccattagc-aatca-atc------------------------------------------------------------------------------------------------------------------------------------------------------------------------------------------------------------------------------------------------------------------------------------------------------------------------------------------------------------------------------------------------------------
>Caloplaca_ochraceofulva_55
tttccgtaggtgaacctgcggaaggatcattaccgaga-gaagggctt-----------cagc-cc-ccggggtgtacg--ccccgta-ctcttcatcctttgcttataaa-ctcatgttgctttggcgagctccgaa--------------------------gcttacttcggctacgtccgc-tcgccagagactcttctaaa--ccttttatatcaat-gcagtctgagcttc-attagc-aatca-atc-aaaactttcaacaacggatctcttggttctggcatnnnnnnnnnnnnnnnngaaatgcgataagtaatgtgaattgcagaattcagtgaatcatcgaatctttgaacgcacattgcgccccttggtattccgaggggcatgcctgttcgagcgtcattacaa-ccctcaagctctgcttggtattgagcattcgctccccccgtcgcag-gagggtgcgtcctcgaaaaccaatggcggtcctggaagac-ttcaagcgcagtaatacc--gtcgctttgcaagca-tctgccc-gggacctcgccggaaaatctata---------tc--gacga-ttgacctcggatcaggcagggatacccgctgaacttaagcatatcaa-----------
>Wetmoreana_rubra-type_38
tttccgtaggtgaacctgcggaaggatcattactgaga-taggggttc-----------atttccc-ccggggtttacg--cctcgta-ctcatcatccattgcttatata-tccttgttgctttggcgggctccgga--------------------------gtttacttcggctgcgtccgc-ccgtcagagacttttttaaa-acattatatatcgat-gccgtctgagcttc-attagc-aatca-atc-aaaactttcaacaacggatctcttggttctggcatcgatgaagaacgcagcgaaatgcgataagtaatgtgaattgcagaattcagtgaatcatcgaatctttgaacgcatattgcgccccttggcattccgaggggcatgcctgttcgagcgtcattgcaa-ccttcaagctctgcttggtattgagcggtcgctccctccgtcgcag-gagagtgcgctctcgaaagctagtggcggtcctggaagac-ttcaagcgcagtaatatt--ctcgctttggaagct-tctgcccagagacttcgccggaaaacttgcatt---tttttt--agaaa-ttgacctcggatcaggcagggatacccgctgaacttaagcatatcaataagcggagga
>Wetmoreana_texana_123
--------------------------------tcgaga-tggaggctt-----------cggtccc-ccgggg-ttacg--ccccgta-ctctttatcctttgcttacaaa-tctctgttgctttggcaggttccgga--------------------------gctatcttcggctgtgtccgc-ctgccagagacccc---aaa-attttttgtatcagg-gcagtctgagcttt-atgagc-aatca-att-aaaactttcaacaacggatctcttggttctggcatcgatgaagaacgcagcgaaatgcgataagtaatgtgaattgcagaattcagtgaatcatcgaatctttgaacgcacattgcgccccttggtattccgaagggcatgcctgttcgagcgtcattgcaacccctcaagcttcgcttggtcttgagtgctcgttccatccgtcgcag-gaaggtacgtcctcgaaaaacagtggcggtcctggaagac-ttcaagcgcagtaatacc--gtcgcttttgtagct-tctgccc-ggggccccgccggaaaatatctatt---tctttac-aatga-ttgacctcggatcaggcagggatacccgctgaacttaa--------------------
>Wetmoreana_texana_124
------------------cggaaggatcattatcgaga-tgggggctt-----------cgggccc-ccggggtgtact--ccccgta-ctctctatcctttgcaagcaaaccccctgttgctttggcaggctccgga--------------------------gctttcttcggctgtgtccgc-ctgccagagaccg----aaa-atcttctgtatcagg-gcagtctgagattt-attagc-aatca-att-aaaactttcaacaacggatctcttggttctggcatcgatgaagaacgcagcgaaatgcgataagtaatgtgaattgcagaattcagtgaatcatcgaatctttgaacgcacattgcgccccttggtattccgaggggcatgcctgttcgagcgtcattgcaa-ccctcaagctccgcttggtattgagtgctcgttccatccgtcgcag-gaaggtacgtcctcgaaaaacagtggcggtcc-ggaagac-ttcaagcgcagtaatacc--gtcgctttgggagct-tctgccc-ggggccccgccggaaaatatctatt---tcattc--ca--------------------------------------------------------------
>Wetmoreana_texana_125
--------------------------------tcgaga-tgggggctt-----------cgggccc-ccggggtttact--ccccgta-ctctctatcctttgcttgcaaaccccctgttgctttggcaggctccgga--------------------------gctttcttcggctgtgtccgc-ctgccagagaccgc---aaa-atcttctgtatcaag-gcagtctgagcttt-attagc-aatca-att-aaaactttcaacaacggatctcttggttctggcatcgatgaagaacgcagcgaaatgcgataagtaatgtgaattgcagaattcagtgaatcatcgaatctttgaacgcacattgcgccccttggtattccgaggggcatgcctgttcgagcgtcattgcaa-ccctcaagctccgcttggtattgagtgctcgttccatccgtcgcag-gaaggtacgtcctcgaaaaacagtggcggtcccggaagac-ttcaagcgcagtaatacc--gtcgctttgggagct-tctgccc-ggggccccgccggaaaatatctatt---tcattc--aatga-----------------------------------------------------------
>Wetmoreana_decipioides_122
------------------cggaaggatcattacctagg-a---------------------ga-------gggtttctg--ccccgta-ctctttatcctttgcttacaaa---cctgttgctttggcgggcctccgg-----------------------------atcttcggctttatgcgc-ccgccagagaccc-ctaaaa---acttgcaatcagt-gcagtctgagctcc-attagc-aaccg-atc-aaaactttcaacaacggatctcttggttctggcatcgatgaagaacgcagcgaaatgcgataagtaatgtgaattgcagaattcagtgaatcatcgaatctttgaacgcacattgcgccccttggtattccgaggggcatgcctgttcgagcgtcattgcaa-ccctcaagctctgcttggtattgagcgctcgctccctccgtcatgg-gaaggtgcgtgctcgaacaacagtggcggtcccggaagac-ttcaagcgcagtaatacc--gtcgctttaggagct-tctgccc-gggaccttgccggaaaacagtctat--atccttc--a---------------------------------------------------------------
>Wetmoreana_decipioides-type_70
--------------------------------cctagg-a---------------------ga------ggggtttctg--ccccgta-ctctttatcctctgtttacaaa---cctgttgctttggcgggcctccgg-----------------------------atcttcggctttatgcgc-ccgccagagaccctctaaaa---acttgcaatcagt-gcagtctgagctcc-attagc-aacgg-atc-aaaactttcaacaacggatctcttggttctggcatcgatgaagaacgcagcgaaatgcgataagtaatgtgaattgcagaattcagtgaatcatcgaatctttgaacgcacattgcgccccttggtattccgaggggcatgcctgttcgagcgtcattgcaa-ccctcaagctctgcttggtattgagcgctcgctccctccgtcattg-gaaggtgcgtgctcgaacaacagtggcggtcccggaagactttcaagcgcagtaatacc--gtcgctttaggagct-tctgccc-gggaccttgccggaaaacagtctat--attcttc--aatga-----------------------------------------------------------
>Wetmoreana_appressa_120
--------------------------------ccgagg-gaggggtct-----------ttgaccc-ccgggggtttcg--ccccgga-tctttcatcctttgcttatcaaacccttgttgctttggcgggcgtcgga--------------------------gcttgcttcggccctgttcgc-ccgccagagacccttctaaa-cttcgtcatgttagt-gccgtctgagcttg-aataga--atca-atcaaaaactttcaacaacggatctcttggttctggcatcgatgaagaacgcagcgaaatgcgataagtaatgtgaattgcagaattcagtgaatcatcgaatctttgaacgcacattgcgccccttggaattccagagggcatgcctgttcgagcgtcattgcaa-ccttcaagctctgcttggtattgagtgtccgcccc-ttcggcttgg-aaaggtgcgtgctcgaaaaacagcggcggtcccgggagactttcaggtgcagtaatacc--gtcgcttcgaaggttttctgctc-gggactctgccagaaaacagcctct------------atga-----cctccga-----------------------------------------------
>Wetmoreana_brouardii_128
-------------------------------ACCGAGA-GAGGGGTTT-----------CGGCCCC-CCGGGGTTTTCG--CCCCGTA-CTCTTCATCCTTTGCTTACAAA-CTCTTGTTGCTTTGGCGGGCTCCGGAG-------------------------GCTTCCTTCGGTTGTGTCCGC-CCGCCAGAGATTCTTTAAAA--CCCTCTGTATCAGT-GCAGTCTGAGCTTC-ATTAGC-AATTA-ATCCAAAACTTTCAACAACGGATCTCTTGGTTCTGGCATCGATGAAGAGCGCAGCGAAATGCGATAAGTAATGTGAATTGCAGAATTCAGTGAATCATCGAATCTTTGAACGCACATTGCGCCCCTTGGTATTCCGAGGGGCATGCCTGTTCGAGCGTCATTGCAA-CCCTCAAGCCTTGCTTGGTATTGAGCGCTCGCTCCTTCCGTCGAAGCGAAGGTGCGTCCTCGAAAAACAGTGGCGGTCTCGGAAGACTTTTAAGCGCAGTAATACC--GTCGCTTTAGAAGC--TCTCCCG-GGGACTTCGCCGGAAAACCTATTAT----CTTTC--AATGA-----------------------------------------------------------
>Teuvoahtiana_altoandina_119
--------------------------------ccgaga-gaggggctt---------cgcgtcccctggggggtttcggccccccaac-tcttcaaccctgtggctaccaa-cctttgttgctttggcgagcgccggggtgctt--------gcgccccggc-cccgacctcggtcggcgagccc-tcgccagagccccactagaa---tcttgttcttagc-gatgtccgagcaaa-ccgaaa-aatcaaatc-aaaactttcaacaacggatctcttggttctggcatcgatgaagaacgcagcgaaatgcgataagtaatgtgaattgcagaattcagtgaatcatcgaatctttgaacgcacattgcgccccttggtattccgaggggcatgcctgttcgagcgtcattgcaa-ccctcaagctctgcttggtattgagctttcgcc------------g-gcgacggtgtgctcgtaaatcagtggcggtccggggagac-ttcaagcgcagtaaatct--ttccgctttcgaggt-gtcgcct-gcgatccggccgataaaccccccaa----ttttc--aatga-----------------------------------------------------------
>Squamulea_subsoluta_118
--------------------------------ccgaga-ggggcgcctgcgccagca-gctgcctcgggggggtttcggccccccgtc-tcttcaaccctgtgtgtaccaaccttctgttgctttggcgagcgccggggtgcccc------gccgcctcggc-cccgacttcggtcggtgagttc-tcgccggaggcccatcatta---ttctgtctgcagt-gtcgtccgagtgta-cctaataaatca-atc-aaaactttcaacaacggatctcttggttctggcatcgatgaagaacgcagcgaaatgcgataagtaatgtgaattgcagaattcagtgaatcatcgaatctttgaacgcacattgcgccccttggtattccggggggcatacctgttcgagcgtcattgcaa-ccctcaagctttgcttggtattgggcgttcgcggctccc--caacg-ggggcggcgtgtccgaaaattagtggcggtccagggaggc-ttcaagcgcagttaaacc-taaccgctttcgaggt-cttgcct-gcgatccggccggaaaaccccccat--gactttc--aatga-ttga------------------------------------------------------
>Squamulea_subsoluta_117
------------------cggaaggatcattaccgaga-ggggcactg-----cgca-gcagctgt-gggggggtttgg---cccgtc-tcttcaa-cctgtgtgtaccaaccttctgttgctttggcgagcgccggggtacccc------gccgcctcggc-cccgactccggtcggtgagttc-tcgccggaggcccatcatta---ttctgtctgcagt-gtcgtccgagtgta-cctaataaatca-atc-aaaactttcaacaacggatctcttggttctggcatcgatgaagaacgcagcgaaatgcgataagtaatgtgaattgcagaattcagtgaatcatcgaatctttgaacgcacattgcgccccttggtattccggggggcatacctgttcgagcgtcattgcaa-ccctcaagctttgcttggtattgggcgttcgcggctccc--caacg-ggggcggcgtgtccgaaaattagtggcggtccagggaggc-ttcaagcgcagttaaacc-tatccgctttcgaggt-cttgcct-gcgatccggccggaaaaccccccat--gactttc--aat-------------------------------------------------------------
>Squamulea_parviloba_116
--------------------------------ccgagaaggggcgtctgttccggca-gctgctcc-ggggggtttcggccccccgtc-tctccaaccctatgtgtaccaaacctttgttgctttggcgagcgccggggtgcccc------gtcgcctcggc-cccgagttcggtcggtgagttt-tcgccgaaggcccatcatca---ttctgtttgcagt-gtcgtcgga--gta-cttagtaaatca-atc-aaaactttcaacaacggatctcttggttctggcatcgatgaagaacgcagcgaaatgcgataagtaatgtgaattgcagaattcagtgaatcatcgaatctttgaacgcacattgcgccccttggtattccgaggggcatgcctgttcgagcgtcattgcta-ccctcaagctttgcttggtattgggcgttcgcggctccc--taacg-ggagcggcgtgtccgaaaattagtggcggtccagggaggc-ttcaagcgcagttaaacc-tatccgctttcgaggt-cttgcct-gcggcccggccgtaaacccccctatttgacttttc-aatga-----------------------------------------------------------
>Squamulea_flakusii-type_72
tttccgtaggtgaacctgcggaaggatcattactgaga-gaggcgtctgcaccagca-gctgcccc-ggggggtttcggccccccgtc-tcttcaaccctgtgcgtaccaa-tctctgttgctttggcgagcgccggggcgccct-------gcgcctcggc-cccgattgcggtcggtgagttc-tcgccggaggcccatcattt--attctgttcagagt-gtcgtcggagtgta-cctaataaatca-atc-aaaactttcaacaacggatctcttggttctggcatcgatgaagaacgcagcgaaatgcgataagtaatgtgaattgcagaattcagtgaatcatcgaatctttgaacgcacattgcgccccttggtattccgaggggcatgcctgttcgagcgtcattgcaa-ccctcaagctttgcttggtattgggcgttcgtggctccc--cacgg-ggggcggcgtgcccgaaaattagtggcggtccagggagac-ttcaagcgcagtaaaatc-tatccgctttcgaggt-gtcgcct-gcgattctgccgtaaagcccccttc--gatttttcaaatga-ttgacctcggatcaggtaggaatacccgctgaacttaagcatatcaataagcggagga
>Calogaya_pusilla_126
--------------------------------ccgaga-gggatgcgcgccttgggg-ccgtatcc-cggggggttacg--cccccat-ctcatcaaccattgcctatctg-cctctgttgcttcggcgagcgcccgggtgcttc-------gcgcctgggc-cccggcttcggtcggtgcgctc-tcgccggaggccatcttgaa----tctgtctgtagg-gtcgtcagagtgta-ccgatt-aa--a-att-aaaactttcaacaacggatctcttggttctggcatcgatgaagaacgcagcgaaatgcgataagtaatgtgaattgcagaattcagtgaatcatcgaatctttgaacgcacattgcgccccctggtattccggggggcatgcctgttcgagcgtcattgcaa-ccctcaagctctgcttggtcttgggcgttcgcgcccccgtttc----gggggtgcgtgcctgtaaatcagtggcggtccagggagac-ttcaagcgcagtagtatc-tatccgcttcagaggt-ttcgcct-gtggcccggccatcaaacccccaac-----ttcc--aatga-----------------------------------------------------------
>Calogaya_biatorina_127
--------------------------------ccgaga-gggatgtgcgctttacgg-ccatgtcccgggggggttgcg--cccccat-ctcattaacccttgcctatcta-cctctgttgcttcggcgagcgcccgggtgcttt-------gcgcccgggc-cccggcttcggtcggtgcgctc-tcgccggaggccatcttaaa----tctgtctgtagg-gtcgtctgaatgta-ccgatt-aa--a-atc-aaaactttcaacaacggatctcttggttctggcatcgatgaagaacgcagcgaaatgcgataagtaatgtgaattgcagaattcagtgaatcatcgaatctttgaacgcacattgcgccccctggtattccggggggtatgcctgttcgagcgtcattgcaa-ccctcaagctttgcttggtcttgggcgttcgcgtccccgtcttc---ggggatgcgtgcccgtaaatcagtggcggtccagggagac-ttcaagcgcagtagtatc-tatccgcttcagagg--tctgcct-gtggcccggccattaaacccccaaa-----ttcc--aatga-----------------------------------------------------------
>Caloplaca_fernandeziana_114
gttccgtaggtgaacctgcggaaggatcattaccgaga-ggggggcct-----------tgcgtcc-caggggctcgcg--ccccgaacctttccaccctctgtgtatctt-ccactgttgcttcggcgggtcccggggtagtttccc---ggcgccggtcc-cctaacggggtcccccgagcgc-ccgcccgaggcccttcttca---atctgtgtatcggtgcggtcagagtccc--cgagc-aatca-att-aaaactttcaacaacggatctcttggttctggcatcgatgaagaacgcagcgaaatgcgataagtaatgtgaattgcagaattcagtgaatcatcgaatctttgaacgcacattgcgccccctggaactccaaggggcatgcctgttcgagcgtcattacac-ccctcaagctttgcttggtattgggcgtccgttcccctggttcc---gggggagcgcgctcgaaattcagtggcggtccagggagac-ttcaagcgcagtaatcgt-gcccgctttggaagca-ttctgcc-tgggctccgccagcgaacccctaat----aattt--atcgaattgacctcggatcaggtaangntacccgctgaacttaancatat--------------
>Gyalolechia_gomerana_115
-------------------------------a-cgaga-ggggggttt-----------cgcaccc-caggggttctgg--ccccgcacctttctaccctatgtgtaatcttccactgttgctttggcgggctccgggcacgtcc------cggcgttggtt-ccccgaggggttcggcgagtgc-ccgtctgaagcccatcgaaaa-actgtttcatccagtatagtcagagttaa-agtgaa-tatct-gaa-aaaactttcaacaacggatctcttggttctggcatcgatgaagaacgcagcgaaatgcgataagtaatgtgaattgcagaattcagtgaatcatcgaatctttgaacgcacattgcgcccttcggaattccggggggcatgcctgttcgagcgtcatttaat-ccctcaagctttgcttggtattgggtgcttgcccccctgtttt----tggggtgctcatccgaaatttagtggcggtccagggagac-ttcaagcgcagtaagacc-tttcgctttcgaagct-ttcgccccgtgatcctgccagcgaagcccagat-----tttc--aatga-----------------------------------------------------------
